# Supplementary material for: Implication of specific retinal cell-type involvement and gene expression changes in AMD progression using integrative analysis of single-cell and bulk RNA-seq profiling
Source: Sci Rep. 2021 Aug 2;11:15612. doi: 10.1038/s41598-021-95122-3 (PMC8329233; doi:10.1038/s41598-021-95122-3)
Supplement: Supplementary file 2 — Supplementary Information 2. [file 41598_2021_95122_MOESM2_ESM.xlsx]

## Sheet: Amacrine
gene

## Sheet: Astrocytes
gene

## Sheet: Bipolar
gene

## Sheet: Cone
gene

## Sheet: Endothelium
gene

## Sheet: Ganglion
gene

## Sheet: Horizontal
gene

## Sheet: Microglia
gene

## Sheet: Muller
gene

## Sheet: Rod
gene

[truncated: 1 more sheets: Pericytes]
