# Supplementary material for: Implication of specific retinal cell-type involvement and gene expression changes in AMD progression using integrative analysis of single-cell and bulk RNA-seq profiling
Source: Sci Rep. 2021 Aug 2;11:15612. doi: 10.1038/s41598-021-95122-3 (PMC8329233; doi:10.1038/s41598-021-95122-3)
Supplement: Supplementary file 5 — Supplementary Information 5. [file 41598_2021_95122_MOESM5_ESM.xlsx]

## Sheet: Sheet1
gene	celltype	pct.1	pct.2	avg_logFC	p_val	p_val_adj	ncells1	ncells2
HSPA1A	Amacrine	0.45122	0.236784	0.921709	9.68089e-24	3.26188e-19	185	430
TF	Amacrine	0.168293	0.405286	-0.697649	3.96502e-19	1.33598e-14	69	736
ANGPTL4	Astrocytes	0.228628	0.451754	-0.868548	1.48809e-10	5.01399e-06	115	103
AKAP12	Astrocytes	0.530815	0.846491	-0.788313	3.31097e-19	1.1156e-14	267	193
IGFBP2	Astrocytes	0.540755	0.881579	-0.742348	3.34979e-23	1.12868e-18	272	201
SCG3	Astrocytes	0.743539	0.732456	0.741238	2.07088e-12	6.97762e-08	374	167
SMARCD3	Astrocytes	0.141153	0.337719	-0.697786	1.81808e-10	6.12582e-06	71	77
HSPA1A	Bipolar	0.550019	0.392773	0.808307	9.21672e-301	3.10548e-296	7208	6685
PCP4	Cone	0.698925	0.324032	1.3787	2.27184e-40	7.65475e-36	130	569
RP11-39E3.3	Cone	0.715054	0.396925	1.24174	3.68319e-39	1.24101e-34	133	697
VTN	Cone	0.473118	0.302392	0.993743	2.15453e-13	7.25946e-09	88	531
TTR	Cone	0.333333	0.784169	-0.992063	1.84663e-34	6.22203e-30	62	1377
CLTB	Cone	0.408602	0.932802	-0.961335	3.87656e-53	1.30617e-48	76	1638
HSPB1	Cone	0.11828	0.559795	-0.928108	2.09823e-27	7.06977e-23	22	983
GPATCH1	Cone	0.397849	0.164579	0.869426	8.47713e-20	2.85628e-15	74	289
RPLP0	Cone	0.973118	0.996014	0.852795	4.201e-14	1.41548e-09	181	1749
RPL31	Cone	0.962366	0.987472	0.844641	3.68018e-18	1.24e-13	179	1734
DRD4	Cone	0.209677	0.722665	-0.808743	2.64674e-37	8.91794e-33	39	1269
CPE	Cone	0.483871	0.988041	-0.800366	5.57828e-41	1.87954e-36	90	1735
RPS29	Cone	0.967742	0.985763	0.797012	1.56048e-34	5.25787e-30	180	1731
RPL37A	Cone	0.978495	0.992597	0.749883	1.98518e-22	6.68887e-18	182	1743
CALB1	Cone	0.295699	0.853075	-0.727515	3.95555e-35	1.33278e-30	55	1498
RPL38	Cone	0.951613	0.953872	0.706538	1.21088e-24	4.07993e-20	177	1675
IGFBP2	Endothelium	0.118852	0.410714	-1.05482	1.06533e-12	3.58951e-08	29	69
TF	Endothelium	0.196721	0.434524	-0.799414	2.84381e-07	0.00958192	48	73
HSPA1A	Horizontal	0.68306	0.291939	1.35371	4.52047e-30	1.52313e-25	125	134
CCL4L2	Microglia	0.292146	0.484568	-1.05352	2.25795e-19	7.60795e-15	305	314
PLIN2	Microglia	0.362069	0.222222	1.05336	3.62832e-13	1.22253e-08	378	144
CCL4	Microglia	0.354406	0.507716	-0.887798	1.11344e-13	3.75163e-09	370	329
FCGBP	Microglia	0.262452	0.589506	-0.836991	7.27229e-46	2.45032e-41	274	382
CCL3L3	Microglia	0.477969	0.621914	-0.725418	4.0585e-11	1.36747e-06	499	403
CXCL8	Microglia	0.309387	0.435185	-0.712639	2.26259e-09	7.62356e-05	323	282
TF	Microglia	0.192529	0.378086	-0.711561	7.592e-16	2.55805e-11	201	245
SLN	Muller	0.614	0.191131	1.33558	0	0	5149	3254
ANKRD37	Muller	0.125447	0.362761	-0.966617	0	0	1052	6176
BAALC	Muller	0.450632	0.149486	0.933796	0	0	3779	2545
TRH	Muller	0.562247	0.32975	0.899848	0	0	4715	5614
IFITM3	Muller	0.280706	0.672305	-0.884674	0	0	2354	11446
AMD1	Muller	0.561531	0.337445	0.823804	0	0	4709	5745
CD9	Muller	0.69628	0.630602	0.742208	0	0	5839	10736
DIO2	Muller	0.317315	0.122056	0.723859	0	0	2661	2078
IFITM2	Muller	0.138207	0.445521	-0.716389	0	0	1159	7585
RHOB	Muller	0.560696	0.453275	0.714115	1.16167e-233	3.91412e-229	4702	7717
IL1RL1	Pericytes	0.399668	0.211073	1.03908	3.85516e-10	1.29896e-05	241	61
MIF	Pericytes	0.658375	0.539792	0.760424	1.20969e-09	4.07594e-05	397	156
HSPA1A	Rod	0.66644	0.483207	1.07706	0	0	7824	7726
