# Supplementary material for: Implication of specific retinal cell-type involvement and gene expression changes in AMD progression using integrative analysis of single-cell and bulk RNA-seq profiling
Source: Sci Rep. 2021 Aug 2;11:15612. doi: 10.1038/s41598-021-95122-3 (PMC8329233; doi:10.1038/s41598-021-95122-3)
Supplement: Supplementary file 6 — Supplementary Information 6. [file 41598_2021_95122_MOESM6_ESM.xlsx]

## Sheet: lm_cone
gene	p_val	avg_logFC	pct.1	pct.2	p_val_adj_bf
PCP4	1.12522e-20	1.69463	0.76	0.277815	6.80761e-18
VTN	1.84552e-29	1.34889	0.9	0.302465	1.11654e-26
TTR	6.04912e-10	-1.16718	0.46	0.801466	3.65972e-07
RP11-39E3.3	7.94212e-17	1.047	0.8	0.389074	4.80498e-14
HSPA1A	1.15132e-09	1.03804	0.82	0.611592	6.96546e-07
CLTB	2.14577e-19	-1.00179	0.64	0.944037	1.29819e-16
HSPA8	6.76141e-18	0.947315	0.94	0.835443	4.09065e-15
HSPB1	4.24538e-06	-0.775426	0.28	0.578947	0.00256846
UBC	7.74141e-18	0.763173	0.94	0.968688	4.68355e-15
GPATCH1	5.02687e-11	0.761869	0.5	0.172552	3.04125e-08
ALDOC	4.07107e-15	0.708706	0.94	0.938708	2.46299e-12
PKM	1.28281e-22	0.707347	1	0.999334	7.76101e-20
PGK1	1.2092e-15	0.70573	0.96	0.94004	7.31568e-13

## Sheet: s_cone
gene	p_val	avg_logFC	pct.1	pct.2	p_val_adj_bf
VTN	3.52309e-12	1.76537	0.888889	0.393617	4.00575e-09
HSPA1A	1.1697e-08	1.28067	0.925926	0.62766	1.32995e-05
PRDX1	2.00561e-06	1.13245	0.925926	0.845745	0.00228038
GPATCH1	3.82627e-10	1.09259	0.555556	0.106383	4.35046e-07
ALDOC	5.8936e-10	0.994785	1	0.840426	6.70103e-07
RP11-6E9.5	7.55952e-08	0.929606	0.481481	0.106383	8.59517e-05
CLTB	1.5164e-06	-0.872093	0.62963	0.920213	0.00172415
WWC2-AS1	1.92245e-06	0.851099	0.555556	0.212766	0.00218582
RAB41	2.87379e-06	0.810775	0.814815	0.478723	0.0032675
OPN1MW3	3.6028e-05	0.798722	0.518519	0.191489	0.0409638
PDE6C	3.57769e-05	0.717403	0.666667	0.351064	0.0406783
HSPA8	3.07544e-06	0.708482	0.888889	0.824468	0.00349677
WDR47	1.78154e-05	0.704487	0.592593	0.255319	0.0202561
GUCA1A	7.51571e-07	0.70281	1	0.994681	0.000854536
