# Supplementary material for: Implication of specific retinal cell-type involvement and gene expression changes in AMD progression using integrative analysis of single-cell and bulk RNA-seq profiling
Source: Sci Rep. 2021 Aug 2;11:15612. doi: 10.1038/s41598-021-95122-3 (PMC8329233; doi:10.1038/s41598-021-95122-3)
Supplement: Supplementary file 7 — Supplementary Information 7. [file 41598_2021_95122_MOESM7_ESM.xlsx]

## Sheet: BCOC03
gene

## Sheet: BCOC06
gene

## Sheet: BCOC07
gene

## Sheet: BCOC10
gene

## Sheet: BCOC12
gene

## Sheet: BCOC13
gene

## Sheet: BCOF01
gene

## Sheet: BCOF04
gene

## Sheet: BCOF08
gene

## Sheet: BCOF09
gene

[truncated: 4 more sheets: BCOF11, RBC02, RBC14, RBC15]
