# Supplementary material for: Implication of specific retinal cell-type involvement and gene expression changes in AMD progression using integrative analysis of single-cell and bulk RNA-seq profiling
Source: Sci Rep. 2021 Aug 2;11:15612. doi: 10.1038/s41598-021-95122-3 (PMC8329233; doi:10.1038/s41598-021-95122-3)
Supplement: Supplementary file 9 — Supplementary Information 9. [file 41598_2021_95122_MOESM9_ESM.xlsx]

## Sheet: Macula Early vs. Normal
gene

## Sheet: Macula Late vs. Normal
gene

## Sheet: Periphery Early vs. Normal
gene

## Sheet: Periphery Late vs. Normal
gene

## Sheet: Macula_AMD_progression_genes
gene

## Sheet: Periphery_AMD_progression_genes
gene
