# Supplementary material for: Implication of specific retinal cell-type involvement and gene expression changes in AMD progression using integrative analysis of single-cell and bulk RNA-seq profiling
Source: Sci Rep. 2021 Aug 2;11:15612. doi: 10.1038/s41598-021-95122-3 (PMC8329233; doi:10.1038/s41598-021-95122-3)
Supplement: Supplementary file 10 — Supplementary Information 10. [file 41598_2021_95122_MOESM10_ESM.xlsx]

## Sheet: Macula - Early VS Normal
Macula retina, up-regulated early AMD VS normal							Macula retina, down-regulated early AMD VS normal
GENE	FOLD						GENE	FOLD
MME	5.4	X UP					LCNL1	4.4	X DOWN
SNCAIP	4	X UP					LENG8	3.6	X DOWN
SLFN13	3.3	X UP					AGER	3.5	X DOWN
CHSY3	2.9	X UP					ZMYND19	3	X DOWN
LYPD1	2.3	X UP					GOLGA8A	2.8	X DOWN
MYCN	1.8	X UP					AP1G2	2.8	X DOWN
							MST1	2.6	X DOWN
							LINC00599	2.5	X DOWN
							RAB41	2.5	X DOWN
							COL7A1	2.5	X DOWN
							ZNF436-AS1	2.1	X DOWN
							COL4A3	1.8	X DOWN
							CROCC	1.8	X DOWN
							KIAA0895L	1.8	X DOWN
							TARBP1	1.4	X DOWN

## Sheet: Macula - Late VS Normal
Macula, Late AMD VS Normal ; up-regulated genes retained for pathway analysis								Macula, Late AMD VS Normal ; down-regulated genes retained for pathway analysis
GENE	FOLD							GENE	FOLD
MARC2	5.6	X UP						MARCH4	57	X DOWN
A4GALT	28.7	X UP						MARCH9	6.2	X DOWN
ABCA1	9.3	X UP						SEPT3	5.1	X DOWN
ABCA8	11.2	X UP						SEPT4	10.3	X DOWN
ABCB1	11.4	X UP						SEPT12	24	X DOWN
ABCB5	15730.3	X UP						AANAT	989.3	X DOWN
ABCC11	38.4	X UP						ABAT	5.1	X DOWN
ABCG2	5.3	X UP						ABCA12	10.9	X DOWN
ABI3	9.5	X UP						ABCA13	5.8	X DOWN
ABO	7.4	X UP						ABCA4	9.7	X DOWN
ABTB2	6.5	X UP						ABCA7	17.3	X DOWN
ACADL	12.6	X UP						ABCC8	17.8	X DOWN
ACAN	103.8	X UP						ABCD2	13.7	X DOWN
ACE2	5.9	X UP						ABCG4	151.9	X DOWN
ACKR3	22.7	X UP						ABCG8	11.2	X DOWN
ACKR4	29.7	X UP						ABHD12B	66	X DOWN
ACPP	11.6	X UP						ACAP3	6.4	X DOWN
ACSF2	9.1	X UP						ACHE	13.2	X DOWN
ACSL1	10	X UP						ACOT7	6.2	X DOWN
ACTA1	6	X UP						ACRV1	15.6	X DOWN
ACTBL2	25.5	X UP						ACSL6	33.1	X DOWN
ACVRL1	14.6	X UP						ACTL6B	371.7	X DOWN
ADAM28	5.5	X UP						ADAM11	27.1	X DOWN
ADAMDEC1	14.2	X UP						ADAM19	5.4	X DOWN
ADAMTS1	10.2	X UP						ADAM22	5.7	X DOWN
ADAMTS15	10	X UP						ADAM23	8.7	X DOWN
ADAMTS2	12.2	X UP						ADAM29	25.3	X DOWN
ADAMTS7	6.5	X UP						ADAM32	6	X DOWN
ADAMTS9	15.8	X UP						ADAMTS18	140.1	X DOWN
ADAMTSL1	78.7	X UP						ADAMTS20	57.5	X DOWN
ADAMTSL3	75.3	X UP						ADCY1	34	X DOWN
ADAMTSL4	19.3	X UP						ADCY8	184.8	X DOWN
ADAP2	23.7	X UP						ADCYAP1R1	23.5	X DOWN
ADCY4	8.3	X UP						ADD2	88.5	X DOWN
ADCY7	23.1	X UP						ADGB	124.1	X DOWN
ADH1A	720.6	X UP						ADRA1B	9.1	X DOWN
ADH1B	903.7	X UP						AFF2	6.6	X DOWN
ADH1C	405.2	X UP						AGAP1	14	X DOWN
ADIPOQ	11.2	X UP						AGBL4	22.2	X DOWN
ADM	6.9	X UP						AGRP	15.5	X DOWN
ADORA3	24	X UP						AGTPBP1	12.9	X DOWN
ADPRHL1	6.3	X UP						AGTR2	64.5	X DOWN
ADRA1A	7.1	X UP						AHI1	5.1	X DOWN
ADRA2B	14.3	X UP						AHNAK2	22.1	X DOWN
ADRB3	15	X UP						AIPL1	195.6	X DOWN
ADTRP	6.1	X UP						AIRE	12.9	X DOWN
AEBP1	152.7	X UP						AJAP1	6.5	X DOWN
AEN	7.1	X UP						AK7	5.6	X DOWN
AFAP1	8.4	X UP						AKAP9	5.2	X DOWN
AGPAT2	5.5	X UP						AKNAD1	26.9	X DOWN
AGTRAP	6.8	X UP						ALDOC	42.8	X DOWN
AHNAK	22.3	X UP						ALMS1	9.1	X DOWN
AHRR	6.3	X UP						ALOX12B	31.9	X DOWN
AHSP	99	X UP						ALPK2	34.7	X DOWN
AIF1	29.2	X UP						AMER2	100.4	X DOWN
AK3	9.9	X UP						AMER3	504.1	X DOWN
AKAP13	5.4	X UP						AMH	9.2	X DOWN
AKAP2	13.4	X UP						AMPH	89.8	X DOWN
AKR1B10	480.9	X UP						ANK1	16.2	X DOWN
AKR1B15	29.2	X UP						ANK2	13.3	X DOWN
ALAS2	51.8	X UP						ANKFN1	10	X DOWN
ALCAM	7.7	X UP						ANKRD18A	16.1	X DOWN
ALDH1A1	172.9	X UP						ANKRD18B	13.1	X DOWN
ALDH1A2	26.3	X UP						ANKRD24	11	X DOWN
ALDH1A3	82.5	X UP						ANKRD33	2734.2	X DOWN
ALDH1L2	7.6	X UP						ANKRD34A	8.2	X DOWN
ALDH3B1	20.6	X UP						ANKRD34C	39.7	X DOWN
ALLC	70.8	X UP						ANKRD45	15	X DOWN
ALOX5AP	30.6	X UP						ANKRD53	8.1	X DOWN
ALS2CL	10.6	X UP						ANKRD7	6.7	X DOWN
ALX1	259.4	X UP						ANO2	33.9	X DOWN
ALX3	513.9	X UP						ANO3	20.4	X DOWN
ALX4	1148	X UP						ANO4	6.2	X DOWN
ANG	9.5	X UP						AP3B2	16.9	X DOWN
ANGPT1	73.6	X UP						APBA1	11.9	X DOWN
ANGPTL2	9.3	X UP						APC2	31.7	X DOWN
ANGPTL4	10.4	X UP						APLP1	5.5	X DOWN
ANGPTL5	21.9	X UP						APOBEC2	8.9	X DOWN
ANKUB1	21.6	X UP						AQP4	136.4	X DOWN
ANLN	14.3	X UP						ARC	19.6	X DOWN
ANO1	7.1	X UP						ARG2	6.1	X DOWN
ANO6	10.1	X UP						ARHGAP32	5.1	X DOWN
ANPEP	46.9	X UP						ARHGAP33	15.8	X DOWN
ANTXR1	20.5	X UP						ARHGAP44	5.5	X DOWN
ANTXR2	15.8	X UP						ARHGDIG	25.9	X DOWN
ANXA2	6.1	X UP						ARHGEF4	11.6	X DOWN
ANXA2R	18.4	X UP						ARHGEF9	6.6	X DOWN
ANXA5	6.2	X UP						ARID3B	8.1	X DOWN
ANXA9	5.5	X UP						ARL5C	8.8	X DOWN
AOAH	12	X UP						ARL6	5.2	X DOWN
AOC1	145.3	X UP						ARR3	128.4	X DOWN
AOC3	36.3	X UP						ARSG	10	X DOWN
AOX1	97.7	X UP						ASB15	6.7	X DOWN
APOB	15.1	X UP						ASB16	7.7	X DOWN
APOBEC3A	17.9	X UP						ASCL1	112.2	X DOWN
APOBEC3B	18.1	X UP						ASIC2	911.2	X DOWN
APOBEC3C	8.3	X UP						ASIC3	9.2	X DOWN
APOBEC3D	33.5	X UP						ASIC4	228.3	X DOWN
APOBEC3F	5.9	X UP						ASPDH	110.6	X DOWN
APOBEC3G	9.5	X UP						ASPHD1	15.9	X DOWN
APOBR	9.9	X UP						ASTN1	52.9	X DOWN
APOD	1386	X UP						ATCAY	498	X DOWN
APOL1	55.2	X UP						ATP13A2	5.8	X DOWN
APOL6	29.3	X UP						ATP1A3	29.9	X DOWN
AQP9	38.1	X UP						ATP1A4	20.8	X DOWN
AR	13.9	X UP						ATP2B2	7.6	X DOWN
AREG	41.1	X UP						ATP2B3	42.1	X DOWN
ARHGAP15	6.9	X UP						ATP6V0D2	79.7	X DOWN
ARHGAP18	9.3	X UP						ATP6V1G2	172.8	X DOWN
ARHGAP20	6.6	X UP						ATP8A2	32.7	X DOWN
ARHGAP25	14.3	X UP						AXDND1	21	X DOWN
ARHGAP30	44.1	X UP						B3GALT1	15.8	X DOWN
ARHGAP31	9.4	X UP						B3GALT2	8.5	X DOWN
ARHGAP6	5.1	X UP						B3GAT1	13.4	X DOWN
ARHGAP9	6	X UP						B3GAT2	433.2	X DOWN
ARHGDIB	35	X UP						B3GNT4	6.3	X DOWN
ARHGEF10	5.4	X UP						B4GALNT1	6.5	X DOWN
ARHGEF15	15.7	X UP						B4GALNT4	7.6	X DOWN
ARHGEF19	5.1	X UP						B4GALT6	6.3	X DOWN
ARHGEF38	18.3	X UP						BAAT	49.2	X DOWN
ARHGEF6	5.2	X UP						BARHL2	817.6	X DOWN
ARL11	27.9	X UP						BBS7	6.8	X DOWN
ARPC1B	23.9	X UP						BCHE	6.3	X DOWN
ARPC5	5.3	X UP						BCO2	12.8	X DOWN
ARRDC2	7.7	X UP						BDNF	7.4	X DOWN
ARSD	5.7	X UP						BEAN1	14.4	X DOWN
ARSE	8.7	X UP						BEND4	24.2	X DOWN
ARSJ	5.3	X UP						BEX1	30	X DOWN
ART3	22.2	X UP						BEX2	6	X DOWN
ART4	26.9	X UP						BHLHE22	9.3	X DOWN
ASB5	555.8	X UP						BHLHE41	5.1	X DOWN
ASB9	27.6	X UP						BLM	5.2	X DOWN
ASCL2	13.3	X UP						BRINP1	63.5	X DOWN
ASF1B	28.3	X UP						BRINP2	187.4	X DOWN
ASGR2	8.7	X UP						BRSK1	7.5	X DOWN
ASPA	21.8	X UP						BRSK2	19.4	X DOWN
ASPG	6.4	X UP						BSN	12.4	X DOWN
ASPM	24.8	X UP						BSPH1	11	X DOWN
ASPN	33.9	X UP						BSPRY	8.8	X DOWN
ATL3	10.5	X UP						BTBD17	24.3	X DOWN
ATP10A	8.9	X UP						C14orf39	7.1	X DOWN
ATP11C	6.1	X UP						C15orf48	5.7	X DOWN
ATP2A3	13	X UP						C16orf74	13.2	X DOWN
ATP6V0E1	8	X UP						C17orf49	5.9	X DOWN
ATP8B1	26.8	X UP						C19orf81	11.4	X DOWN
ATP8B4	56.8	X UP						C1orf141	287.8	X DOWN
AURKB	168.8	X UP						C1QL2	26.8	X DOWN
AVPR2	29.2	X UP						C1QL4	24.5	X DOWN
AXL	5.9	X UP						C1QTNF3	20.9	X DOWN
AZGP1	5.7	X UP						C1QTNF4	7.7	X DOWN
B3GNT5	6.5	X UP						C3orf14	5.6	X DOWN
B3GNT9	5.1	X UP						C4orf47	20.8	X DOWN
BACE2	35.1	X UP						C5orf47	13.5	X DOWN
BAIAP2L1	9.3	X UP						C6orf132	11	X DOWN
BATF	156.7	X UP						C7orf33	313.1	X DOWN
BATF2	10.1	X UP						C7orf57	21	X DOWN
BATF3	10.2	X UP						CA10	318.2	X DOWN
BAZ1A	13.3	X UP						CA11	9.7	X DOWN
BCL2	11.2	X UP						CA2	18.2	X DOWN
BCL2A1	30.7	X UP						CA9	35.8	X DOWN
BCL3	9.6	X UP						CABP1	23.5	X DOWN
BCL6B	9.3	X UP						CABP2	262.2	X DOWN
BCO1	6.2	X UP						CABP4	105.8	X DOWN
BDKRB2	24.9	X UP						CABP5	364.5	X DOWN
BEST1	7.3	X UP						CACNA1A	8.9	X DOWN
BGN	72.9	X UP						CACNA1B	112.2	X DOWN
BHMT	10	X UP						CACNA1F	69.4	X DOWN
BID	5.6	X UP						CACNA1G	47	X DOWN
BIN2	17.2	X UP						CACNA1I	85.6	X DOWN
BIRC3	20.9	X UP						CACNA1S	8.7	X DOWN
BIRC5	85.1	X UP						CACNA2D4	46.4	X DOWN
BLK	19.4	X UP						CACNB1	6.2	X DOWN
BMP1	14.2	X UP						CACNG2	251.8	X DOWN
BMP5	12052.5	X UP						CACNG3	457.6	X DOWN
BMP8B	13.2	X UP						CACNG4	69	X DOWN
BMPER	6.9	X UP						CACNG5	289.7	X DOWN
BMX	18.1	X UP						CACNG7	796.3	X DOWN
BNC1	33	X UP						CACNG8	29.5	X DOWN
BNC2	8.1	X UP						CADM1	26.4	X DOWN
BOC	24.9	X UP						CADM2	13.2	X DOWN
BRCA2	15.6	X UP						CADM3	6.6	X DOWN
BRDT	16.5	X UP						CADPS	271.7	X DOWN
BST1	14.5	X UP						CALB1	336.2	X DOWN
BST2	44.4	X UP						CALB2	131	X DOWN
BTK	17	X UP						CALN1	13.9	X DOWN
BTN3A2	8.6	X UP						CAMK2A	45.9	X DOWN
BTN3A3	6.2	X UP						CAMK2B	19.1	X DOWN
BUB1	6.1	X UP						CAMK2N2	167.9	X DOWN
BUB1B	5.8	X UP						CAMK4	34.8	X DOWN
BVES	7.1	X UP						CAMKK1	11.9	X DOWN
C11orf45	5.8	X UP						CAMKV	5143.3	X DOWN
C1orf162	27.8	X UP						CAMSAP1	21	X DOWN
C1QA	136.9	X UP						CAMTA1	11	X DOWN
C1QB	99.8	X UP						CARTPT	1650.5	X DOWN
C1QC	83.4	X UP						CASC1	12.9	X DOWN
C1QTNF1	31.2	X UP						CASKIN1	14.8	X DOWN
C1QTNF7	146.8	X UP						CASQ1	31.3	X DOWN
C1R	60.3	X UP						CASR	23.5	X DOWN
C1RL	14.7	X UP						CASZ1	39.3	X DOWN
C1S	87.7	X UP						CATSPER2	9.4	X DOWN
C2	16.5	X UP						CBLN1	12.7	X DOWN
C2CD4A	6.3	X UP						CBLN2	71.9	X DOWN
C3AR1	40.8	X UP						CBX8	10.3	X DOWN
C3orf52	7.3	X UP						CCDC110	5.3	X DOWN
C4A	5.6	X UP						CCDC113	7	X DOWN
C4B	10.8	X UP						CCDC146	5.5	X DOWN
C4BPB	7.2	X UP						CCDC148	11.1	X DOWN
C5AR1	47.8	X UP						CCDC155	161.3	X DOWN
C5AR2	31.9	X UP						CCDC177	205.4	X DOWN
C6	14.6	X UP						CCDC181	6.4	X DOWN
C6orf141	25.4	X UP						CCDC184	6	X DOWN
C9orf139	7	X UP						CCDC24	5.6	X DOWN
CA12	29.3	X UP						CCDC39	6.4	X DOWN
CA4	642.1	X UP						CCDC62	6.9	X DOWN
CALCA	23.5	X UP						CCDC65	23.5	X DOWN
CALCR	26.9	X UP						CCDC85A	5.3	X DOWN
CALCRL	16.5	X UP						CCDC85C	14.3	X DOWN
CALD1	14.3	X UP						CCK	143.4	X DOWN
CALU	6.4	X UP						CCNB3	8.1	X DOWN
CAMP	16.8	X UP						CCSER1	24.3	X DOWN
CAPN6	615.1	X UP						CCT6B	5	X DOWN
CARD10	10.9	X UP						CD207	8.9	X DOWN
CARD16	54.4	X UP						CDH12	195.1	X DOWN
CARD6	14.6	X UP						CDH2	20.5	X DOWN
CARHSP1	15.9	X UP						CDH20	13.8	X DOWN
CASP1	36.3	X UP						CDH7	6.1	X DOWN
CASP10	13.3	X UP						CDH8	40.3	X DOWN
CASP4	45.2	X UP						CDH9	174.5	X DOWN
CASP8	23.1	X UP						CDHR2	14.4	X DOWN
CASQ2	16.6	X UP						CDK5R1	11.5	X DOWN
CAT	9	X UP						CDK5R2	329.6	X DOWN
CAV3	30.5	X UP						CDKL2	8	X DOWN
CBR3	7.7	X UP						CDKL5	5.1	X DOWN
CCDC116	8.3	X UP						CDS1	18	X DOWN
CCDC140	191.2	X UP						CEACAM16	50.3	X DOWN
CCDC71L	58.2	X UP						CECR2	13.9	X DOWN
CCDC8	7.9	X UP						CELF3	232.9	X DOWN
CCKAR	38.3	X UP						CELF4	454.4	X DOWN
CCL13	499.5	X UP						CELF5	69.3	X DOWN
CCL18	124.4	X UP						CEND1	297.7	X DOWN
CCL19	182.9	X UP						CENPV	7.3	X DOWN
CCL2	9.8	X UP						CEP192	5.5	X DOWN
CCL20	9.1	X UP						CERKL	168.1	X DOWN
CCL21	148.4	X UP						CERS3	23.8	X DOWN
CCL23	266	X UP						CFAP57	6.1	X DOWN
CCL26	156.7	X UP						CFC1	175	X DOWN
CCL3	12	X UP						CHD5	8.2	X DOWN
CCL4	74.2	X UP						CHD7	6.8	X DOWN
CCL5	139.4	X UP						CHGA	691.2	X DOWN
CCL8	449.7	X UP						CHN2	21.9	X DOWN
CCNB2	9.5	X UP						CHRM2	155.3	X DOWN
CCNO	5.5	X UP						CHRM4	70.3	X DOWN
CCR2	55	X UP						CHRM5	95.3	X DOWN
CCR4	143	X UP						CHRNA2	22.6	X DOWN
CCR5	46.4	X UP						CHRNA6	159.8	X DOWN
CCR7	29.8	X UP						CHRNB2	131.7	X DOWN
CCRL2	30	X UP						CHRNB3	3204.1	X DOWN
CD14	31.8	X UP						CHST2	8.6	X DOWN
CD163	82.4	X UP						CHST8	96.9	X DOWN
CD177	63.9	X UP						CIART	5.6	X DOWN
CD180	15.5	X UP						CKB	113	X DOWN
CD1D	9.1	X UP						CKMT1A	61.4	X DOWN
CD2	308.9	X UP						CKMT1B	99.5	X DOWN
CD200R1	42.4	X UP						CLASP2	5	X DOWN
CD209	2614	X UP						CLCNKA	35.8	X DOWN
CD22	43.4	X UP						CLDN16	9.1	X DOWN
CD226	6.4	X UP						CLDN3	6.3	X DOWN
CD244	8.6	X UP						CLDN9	36.7	X DOWN
CD247	9.3	X UP						CLEC4F	11.1	X DOWN
CD248	11.3	X UP						CLGN	25.4	X DOWN
CD28	16.2	X UP						CLHC1	5.7	X DOWN
CD300A	29.7	X UP						CLRN1	400.4	X DOWN
CD300C	61.6	X UP						CLSPN	7.2	X DOWN
CD300E	12	X UP						CLSTN3	8.3	X DOWN
CD300LB	20	X UP						CLUL1	94.1	X DOWN
CD300LG	94.6	X UP						CLVS2	400.3	X DOWN
CD302	44.2	X UP						CNGA1	329.2	X DOWN
CD33	42	X UP						CNGA3	197.1	X DOWN
CD34	5.7	X UP						CNGA4	15.8	X DOWN
CD36	23.1	X UP						CNGB1	362.4	X DOWN
CD37	15.9	X UP						CNIH2	79.9	X DOWN
CD3G	64.8	X UP						CNKSR2	22.4	X DOWN
CD4	9.1	X UP						CNNM4	5.8	X DOWN
CD40LG	47.2	X UP						CNTN5	9.4	X DOWN
CD44	11.8	X UP						CNTNAP2	251.2	X DOWN
CD48	67.7	X UP						CNTNAP4	193.8	X DOWN
CD52	93	X UP						CNTNAP5	8.8	X DOWN
CD53	58.1	X UP						COBL	10.9	X DOWN
CD58	7.5	X UP						COL22A1	39.2	X DOWN
CD59	6.2	X UP						COL23A1	22.1	X DOWN
CD5L	315.7	X UP						COL2A1	11.5	X DOWN
CD69	20.8	X UP						COL5A3	5.2	X DOWN
CD7	30.7	X UP						COL6A5	14.9	X DOWN
CD72	14.3	X UP						COL7A1	5.1	X DOWN
CD74	15.1	X UP						COL9A1	32	X DOWN
CD79A	48.2	X UP						COL9A2	12.5	X DOWN
CD79B	53.8	X UP						COLGALT2	5.8	X DOWN
CD80	26.7	X UP						CORO2A	7.7	X DOWN
CD82	5.7	X UP						CORT	8	X DOWN
CD86	21.1	X UP						COX5A	5.5	X DOWN
CD8A	5.8	X UP						CPA6	432.6	X DOWN
CD8B	36.2	X UP						CPE	11.1	X DOWN
CD96	81.6	X UP						CPLX1	66	X DOWN
CD99	13.5	X UP						CPLX2	1145.7	X DOWN
CDC20	9.2	X UP						CPLX4	321.5	X DOWN
CDC25C	8.7	X UP						CPNE4	485.6	X DOWN
CDH1	204.6	X UP						CPNE6	656.2	X DOWN
CDH11	13.6	X UP						CPNE7	14.6	X DOWN
CDH19	875.8	X UP						CPNE9	27.6	X DOWN
CDH5	9.2	X UP						CRABP1	8.3	X DOWN
CDK15	10.2	X UP						CRB1	188.5	X DOWN
CDK2	11.9	X UP						CRB2	44.4	X DOWN
CDK6	12.2	X UP						CRH	66.8	X DOWN
CDKN1C	6.1	X UP						CRHR1	11.3	X DOWN
CDKN2A	8.7	X UP						CRHR2	19.4	X DOWN
CEACAM1	260.2	X UP						CRMP1	81.6	X DOWN
CEACAM4	22.3	X UP						CROCC	5.5	X DOWN
CEBPD	8.2	X UP						CRX	18.2	X DOWN
CEMIP	446.3	X UP						CRYBA2	12.3	X DOWN
CENPA	29.6	X UP						CRYM	275.6	X DOWN
CERCAM	5.4	X UP						CSDC2	5.9	X DOWN
CES1	13	X UP						CSMD1	30.3	X DOWN
CETP	39.8	X UP						CSMD3	102	X DOWN
CFB	24.1	X UP						CTNNA2	135.6	X DOWN
CFD	46.7	X UP						CTSV	8.2	X DOWN
CFH	67.4	X UP						CTXN2	29.7	X DOWN
CFHR3	157.3	X UP						CUX2	50.6	X DOWN
CFLAR	5.4	X UP						CXorf58	6.4	X DOWN
CHEK2	17	X UP						CYFIP2	6.2	X DOWN
CHIT1	5.7	X UP						CYP27B1	68.6	X DOWN
CHMP4C	13.3	X UP						CYP2D6	25.9	X DOWN
CHPT1	5.2	X UP						CYP2W1	32.3	X DOWN
CHRD	14.3	X UP						DAB1	20.9	X DOWN
CHRNA1	8.5	X UP						DACH2	6.4	X DOWN
CHST11	11.4	X UP						DAO	57.6	X DOWN
CHST14	7.5	X UP						DAW1	31.3	X DOWN
CHSY3	8.5	X UP						DBNDD1	14.5	X DOWN
CIDEB	39.2	X UP						DBP	7.2	X DOWN
CIITA	8.4	X UP						DCC	12.1	X DOWN
CILP	7.1	X UP						DCDC1	25.2	X DOWN
CILP2	20.5	X UP						DCLK1	9.3	X DOWN
CISH	11.3	X UP						DCLK2	7.5	X DOWN
CITED1	11.8	X UP						DCST1	228.8	X DOWN
CKAP2L	16.8	X UP						DCST2	60.7	X DOWN
CKM	330.1	X UP						DCX	71.6	X DOWN
CLCF1	6.5	X UP						DDAH1	5.6	X DOWN
CLDN11	10.9	X UP						DDC	154.3	X DOWN
CLDN19	20.1	X UP						DDN	5.5	X DOWN
CLDN20	16.7	X UP						DDX25	16.1	X DOWN
CLDN23	7.5	X UP						DDX4	16.4	X DOWN
CLEC10A	350.9	X UP						DGKB	25.8	X DOWN
CLEC12A	37.9	X UP						DGKE	7.6	X DOWN
CLEC14A	13.2	X UP						DGKI	7	X DOWN
CLEC1A	11.2	X UP						DHRS11	11.8	X DOWN
CLEC2B	13.4	X UP						DIRAS1	14.4	X DOWN
CLEC2D	10.5	X UP						DIRAS2	254	X DOWN
CLEC3A	16.4	X UP						DISP2	11.5	X DOWN
CLEC3B	25.2	X UP						DLEU7	5.6	X DOWN
CLEC4E	19.3	X UP						DLG2	7.7	X DOWN
CLEC4G	43.8	X UP						DLG4	22.3	X DOWN
CLEC7A	18.9	X UP						DLGAP1	27.4	X DOWN
CLECL1	14.7	X UP						DLGAP2	13.7	X DOWN
CLIC1	15	X UP						DLGAP3	21.8	X DOWN
CLIC2	11.2	X UP						DLL3	11.1	X DOWN
CLIC3	64.2	X UP						DMRTC1	5.8	X DOWN
CLMP	41.5	X UP						DMRTC1B	8.9	X DOWN
CMBL	5.6	X UP						DMTN	5.8	X DOWN
CMKLR1	121.5	X UP						DNAAF1	53.6	X DOWN
CMPK2	5.3	X UP						DNAAF3	5.2	X DOWN
CMTM3	13	X UP						DNAH10	9	X DOWN
CMTM6	5.1	X UP						DNAH17	240.2	X DOWN
CMTM7	31.7	X UP						DNAH2	279.5	X DOWN
CMTM8	7.4	X UP						DNAH3	10.1	X DOWN
CNDP1	7.3	X UP						DNAH7	15.7	X DOWN
CNN1	33.4	X UP						DNAH9	10.5	X DOWN
CNR2	11.9	X UP						DNAI1	28.8	X DOWN
CNTF	26.8	X UP						DNAJC6	21.8	X DOWN
COL10A1	176	X UP						DNASE1L2	13.7	X DOWN
COL12A1	57.9	X UP						DNER	221.2	X DOWN
COL14A1	19.8	X UP						DNM1	19.3	X DOWN
COL15A1	535.3	X UP						DNM3	10.7	X DOWN
COL16A1	11.7	X UP						DOC2A	16	X DOWN
COL1A1	178	X UP						DOC2B	23.3	X DOWN
COL1A2	141.1	X UP						DOCK3	25.4	X DOWN
COL21A1	45.3	X UP						DOK6	14.8	X DOWN
COL27A1	7.5	X UP						DOK7	5.7	X DOWN
COL4A1	46.2	X UP						DPEP1	16.9	X DOWN
COL4A2	14.9	X UP						DPF1	126	X DOWN
COL5A2	8.5	X UP						DPF3	31.2	X DOWN
COL6A1	7.1	X UP						DPP10	58.9	X DOWN
COL6A2	49.7	X UP						DPP6	207.9	X DOWN
COL8A2	73.7	X UP						DPY19L2	6.2	X DOWN
COLEC10	6	X UP						DPYSL5	750	X DOWN
COLGALT1	9.9	X UP						DRAXIN	6.1	X DOWN
COMP	38.2	X UP						DRD1	28.3	X DOWN
CORO1A	10.1	X UP						DRD2	109	X DOWN
CPA3	3767.6	X UP						DRD4	10.3	X DOWN
CPA4	7.7	X UP						DRD5	86	X DOWN
CPAMD8	11.8	X UP						DSC1	96.3	X DOWN
CPED1	17.7	X UP						DSCAM	62.5	X DOWN
CPNE8	5.9	X UP						DSCAML1	110	X DOWN
CPZ	67	X UP						DSCR4	15.2	X DOWN
CR1	226.9	X UP						DSCR8	18.4	X DOWN
CR1L	144.4	X UP						DTNBP1	9.5	X DOWN
CREB3L1	17.5	X UP						DTX1	13.8	X DOWN
CREB3L2	8.3	X UP						DUSP10	9.1	X DOWN
CRYBB1	17.4	X UP						DUSP26	10.2	X DOWN
CRYGN	7.1	X UP						EFCAB12	21.4	X DOWN
CSF1	19.6	X UP						EFHC2	8.4	X DOWN
CSF1R	19.8	X UP						EGF	10	X DOWN
CSF2RA	9.7	X UP						EGR4	50.4	X DOWN
CSF2RB	55.8	X UP						EID2B	5.4	X DOWN
CSPG4	29.4	X UP						EIF4E1B	465.8	X DOWN
CSTA	28.7	X UP						ELAVL2	183.6	X DOWN
CTDSPL	5.8	X UP						ELAVL3	70.8	X DOWN
CTSB	8.3	X UP						ELAVL4	13.8	X DOWN
CTSC	136.9	X UP						ELFN1	7.3	X DOWN
CTSG	151.6	X UP						ELFN2	198.6	X DOWN
CTSH	7.1	X UP						ELMOD1	21.4	X DOWN
CTSK	11.2	X UP						ELOVL2	5.2	X DOWN
CTSL	6.5	X UP						ELOVL4	93.1	X DOWN
CTSO	5.5	X UP						ELOVL6	5.2	X DOWN
CTSS	19.9	X UP						ELSPBP1	769.6	X DOWN
CTSW	43.6	X UP						EML2	5	X DOWN
CXCL1	28.1	X UP						EML5	13.7	X DOWN
CXCL10	77.3	X UP						EML6	28	X DOWN
CXCL13	29.9	X UP						ENHO	5.2	X DOWN
CXCL2	10	X UP						ENO2	59.3	X DOWN
CXCL3	43.3	X UP						ENTPD3	11	X DOWN
CXCL6	746.9	X UP						EOMES	8.2	X DOWN
CXCL8	7.9	X UP						EPB41	7.8	X DOWN
CXCL9	57.6	X UP						EPCAM	6.4	X DOWN
CXCR1	30.5	X UP						EPHA10	45.2	X DOWN
CXCR2	19.8	X UP						EPHA4	6.6	X DOWN
CYB5A	5.6	X UP						EPHA6	95	X DOWN
CYBA	22.9	X UP						EPHA8	13.4	X DOWN
CYBRD1	11.4	X UP						EPHB1	10.6	X DOWN
CYFIP1	12.2	X UP						EPN3	15.6	X DOWN
CYP19A1	8.5	X UP						ERAS	24	X DOWN
CYP1B1	149.3	X UP						ERC2	34.8	X DOWN
CYP26B1	30.9	X UP						ERICH3	36.8	X DOWN
CYP4F3	15.5	X UP						ERICH5	8.6	X DOWN
CYP4X1	6.6	X UP						ESPN	44.5	X DOWN
CYP4Z1	19.8	X UP						ESRRB	318.9	X DOWN
CYSLTR1	14.7	X UP						ESRRG	33.9	X DOWN
CYTH4	60.2	X UP						EYS	52.2	X DOWN
CYTIP	23.5	X UP						F12	6.3	X DOWN
CYTL1	267.1	X UP						FABP12	514.1	X DOWN
CYYR1	15	X UP						FABP3	15.5	X DOWN
DAAM2	9.8	X UP						FABP6	47.8	X DOWN
DAB2	14.7	X UP						FABP7	94.3	X DOWN
DACT1	47.6	X UP						FADS6	156.2	X DOWN
DAPP1	40	X UP						FAIM	11.6	X DOWN
DCHS1	9.7	X UP						FAIM2	35.2	X DOWN
DCT	201.2	X UP						FAM124A	6.9	X DOWN
DDIT4L	10.4	X UP						FAM131B	12.9	X DOWN
DDR2	19.2	X UP						FAM131C	81	X DOWN
DENND1C	7.4	X UP						FAM133A	7.9	X DOWN
DENND2D	49.9	X UP						FAM135B	103.8	X DOWN
DEPDC1	12.5	X UP						FAM149A	5.2	X DOWN
DEPDC1B	6.4	X UP						FAM155A	7.8	X DOWN
DEPDC7	13.4	X UP						FAM155B	5	X DOWN
DES	6.6	X UP						FAM163B	24.7	X DOWN
DGAT2	5	X UP						FAM166A	13.7	X DOWN
DHH	41.4	X UP						FAM167A	9.2	X DOWN
DHRS3	13	X UP						FAM171A2	5.5	X DOWN
DHX58	6	X UP						FAM184B	13.3	X DOWN
DIRC3	5.3	X UP						FAM189A1	9.3	X DOWN
DKK2	33.2	X UP						FAM19A3	17.8	X DOWN
DLC1	5.2	X UP						FAM19A4	156.2	X DOWN
DLGAP5	97.1	X UP						FAM222A	12.8	X DOWN
DLL4	8.4	X UP						FAM43B	7.4	X DOWN
DLX1	10.3	X UP						FAM57B	212.6	X DOWN
DLX3	38.4	X UP						FAM71D	8.2	X DOWN
DLX5	19.4	X UP						FAM71E1	21.6	X DOWN
DOCK11	8.7	X UP						FAM71F1	8.8	X DOWN
DOCK5	5.1	X UP						FBLL1	6.4	X DOWN
DOCK6	6.3	X UP						FBXL13	13.9	X DOWN
DOK2	337.8	X UP						FBXL16	64.9	X DOWN
DOK3	8.1	X UP						FBXO15	9.8	X DOWN
DPEP2	40.4	X UP						FBXO16	13.9	X DOWN
DPPA4	11.9	X UP						FBXO2	6.2	X DOWN
DPT	1917.5	X UP						FBXO41	8.3	X DOWN
DPYD	21.3	X UP						FBXW12	17.7	X DOWN
DRAM1	29.6	X UP						FEZF1	84.6	X DOWN
DRP2	18.5	X UP						FEZF2	1763.5	X DOWN
DSE	21.2	X UP						FFAR1	18.1	X DOWN
DTHD1	233	X UP						FGF11	9.7	X DOWN
DTL	6.7	X UP						FGF12	33.6	X DOWN
DTX3L	12.4	X UP						FGF14	29	X DOWN
DUOX1	66.4	X UP						FGF17	8.2	X DOWN
DUOX2	9.8	X UP						FGF9	196.6	X DOWN
DUOXA1	12.2	X UP						FGGY	7.7	X DOWN
DUSP6	5.7	X UP						FGL1	10.4	X DOWN
E2F2	24.9	X UP						FIBCD1	183.5	X DOWN
E2F8	38.8	X UP						FIGLA	28.8	X DOWN
EBI3	42.1	X UP						FMN1	5.1	X DOWN
ECM1	11.6	X UP						FMN2	9.8	X DOWN
ECM2	111.5	X UP						FNDC7	8.1	X DOWN
ECSCR	8.4	X UP						FOXI3	69.8	X DOWN
EDA	7	X UP						FOXJ1	5.3	X DOWN
EDA2R	35.5	X UP						FRMD5	8.3	X DOWN
EDNRA	48.8	X UP						FRMPD1	463.1	X DOWN
EDNRB	11.7	X UP						FRMPD4	6.8	X DOWN
EFCAB1	76.3	X UP						FSCN2	123.9	X DOWN
EFEMP1	22	X UP						FSD1	98.6	X DOWN
EFHD1	6.7	X UP						FSD1L	19.6	X DOWN
EFNA1	7.6	X UP						FSIP2	5.9	X DOWN
EFNA4	6.3	X UP						FSTL5	78.6	X DOWN
EFNB1	8.1	X UP						FUT3	474.1	X DOWN
EGFL7	6.7	X UP						FUT6	125.6	X DOWN
EHBP1L1	17.8	X UP						FUT9	1348.5	X DOWN
EHD2	9	X UP						FXYD7	19.6	X DOWN
EIF4EBP1	6.6	X UP						G6PC2	2800.6	X DOWN
ELANE	18.8	X UP						GABBR1	11.5	X DOWN
ELF1	9.4	X UP						GABBR2	36.7	X DOWN
ELF4	27.6	X UP						GABRA1	1901.9	X DOWN
ELL	7	X UP						GABRA2	11	X DOWN
ELL2	18.8	X UP						GABRA3	176.8	X DOWN
EMCN	48.1	X UP						GABRA5	20.3	X DOWN
EMILIN1	90.6	X UP						GABRB2	14.7	X DOWN
EMILIN2	97.4	X UP						GABRB3	32.7	X DOWN
EMP2	19.2	X UP						GABRD	24.5	X DOWN
EMP3	9.3	X UP						GABRG1	47.5	X DOWN
ENDOD1	8.9	X UP						GABRG2	456.2	X DOWN
ENG	41.2	X UP						GABRG3	176.2	X DOWN
ENPEP	102.9	X UP						GABRR1	232.9	X DOWN
ENPP1	12.7	X UP						GABRR2	168.5	X DOWN
ENPP2	5	X UP						GABRR3	406	X DOWN
ENPP6	303.9	X UP						GAD1	120.8	X DOWN
ENTHD1	11.6	X UP						GADD45G	5.2	X DOWN
EPHA1	6.7	X UP						GAL3ST3	93.5	X DOWN
EPHB4	13.1	X UP						GALNT13	70.7	X DOWN
EPSTI1	39.4	X UP						GAS2	6	X DOWN
ERAP2	18	X UP						GBX2	49.2	X DOWN
ERBB3	7.8	X UP						GCGR	8.3	X DOWN
ERCC6L	8.1	X UP						GCK	7	X DOWN
EREG	14.9	X UP						GDAP1	15.2	X DOWN
ERG	14.1	X UP						GDF9	8.3	X DOWN
ERMN	6.5	X UP						GDPD2	76.6	X DOWN
ERP27	28.7	X UP						GDPD5	5.5	X DOWN
ERVFRD-1	13.5	X UP						GFAP	121.7	X DOWN
ERVMER34-1	6.9	X UP						GFRA2	7.7	X DOWN
ESM1	109.4	X UP						GHRL	6.9	X DOWN
ESPL1	17	X UP						GIPR	9.4	X DOWN
ESR1	6.6	X UP						GJA10	313.6	X DOWN
ESRP1	50.4	X UP						GJD2	43.7	X DOWN
ETS1	20.5	X UP						GKAP1	6.1	X DOWN
ETS2	18.1	X UP						GLB1L2	74.7	X DOWN
EVA1A	7.9	X UP						GLB1L3	11.8	X DOWN
EVA1B	21.9	X UP						GLMN	7.7	X DOWN
EVC	9.3	X UP						GLRA1	1230.4	X DOWN
EVC2	11	X UP						GLRA2	1011.4	X DOWN
EVI2A	32.1	X UP						GLRA3	40.7	X DOWN
EVI2B	11.4	X UP						GLRA4	13.7	X DOWN
EXO1	12.1	X UP						GLS2	13.5	X DOWN
EXOC3L1	5.8	X UP						GLT1D1	12.3	X DOWN
EXOC3L2	124.3	X UP						GLYATL1	66.6	X DOWN
EXPH5	5.9	X UP						GLYATL2	32.5	X DOWN
EYA1	33.6	X UP						GMNC	207.5	X DOWN
EYA4	9.3	X UP						GNAO1	5.4	X DOWN
F10	5.2	X UP						GNAT1	690.9	X DOWN
F11	7.5	X UP						GNAT2	402.6	X DOWN
F11R	12.8	X UP						GNAZ	10.4	X DOWN
F13A1	113.6	X UP						GNB1	11.1	X DOWN
F2R	16.6	X UP						GNB3	24.5	X DOWN
F2RL3	36.5	X UP						GNB5	7.7	X DOWN
FA2H	26.3	X UP						GNG13	15.9	X DOWN
FABP4	27.6	X UP						GNG3	2508.1	X DOWN
FABP5	15.8	X UP						GNGT1	75.8	X DOWN
FAH	7.2	X UP						GNGT2	51.4	X DOWN
FAM110C	7.8	X UP						GNRHR	39	X DOWN
FAM111B	30.4	X UP						GPI	5.2	X DOWN
FAM124B	6.8	X UP						GPLD1	10.7	X DOWN
FAM167B	11.8	X UP						GPM6A	5.6	X DOWN
FAM180A	59.9	X UP						GPR12	2046	X DOWN
FAM20A	28.7	X UP						GPR137C	17.3	X DOWN
FASLG	164.2	X UP						GPR151	113.8	X DOWN
FAXDC2	5.4	X UP						GPR160	42.3	X DOWN
FBLIM1	28.4	X UP						GPR162	13.5	X DOWN
FBLN1	607.5	X UP						GPR179	420	X DOWN
FBLN2	16.9	X UP						GPR19	6.1	X DOWN
FBLN5	83.3	X UP						GPR22	44	X DOWN
FBN1	23.7	X UP						GPR37	19.5	X DOWN
FBP1	7.4	X UP						GPR85	7.7	X DOWN
FBXL7	5.2	X UP						GPRIN1	36	X DOWN
FBXO39	45.3	X UP						GRAMD1B	12.2	X DOWN
FBXO40	5.6	X UP						GRB14	7.5	X DOWN
FCAR	31.9	X UP						GREB1L	33.9	X DOWN
FCER1A	6.1	X UP						GREM2	13.5	X DOWN
FCER1G	54.7	X UP						GRIA1	445.2	X DOWN
FCER2	73.2	X UP						GRIA3	35.2	X DOWN
FCGBP	53.1	X UP						GRIA4	247.7	X DOWN
FCGR1B	11.9	X UP						GRID2	10.8	X DOWN
FCGR2A	45.7	X UP						GRID2IP	28.5	X DOWN
FCGR2B	20.9	X UP						GRIK1	83.5	X DOWN
FCGR3B	32.5	X UP						GRIK2	6.1	X DOWN
FCGRT	24.6	X UP						GRIK4	7	X DOWN
FCN1	32	X UP						GRIN1	1232.6	X DOWN
FCN2	6	X UP						GRIN2A	58.8	X DOWN
FCRL1	58.4	X UP						GRIN2B	20	X DOWN
FCRL3	114.5	X UP						GRIN2C	15.4	X DOWN
FCRL6	16.6	X UP						GRIN3A	6.8	X DOWN
FERMT3	34.4	X UP						GRIP1	18.6	X DOWN
FES	10.5	X UP						GRK1	384.5	X DOWN
FFAR2	59.3	X UP						GRK4	5.6	X DOWN
FGD3	18.4	X UP						GRK7	159.1	X DOWN
FGD5	25.2	X UP						GRM1	171.2	X DOWN
FGF10	6.9	X UP						GRM2	25.6	X DOWN
FGF2	5.2	X UP						GRM3	36.3	X DOWN
FGF4	256.9	X UP						GRM4	48	X DOWN
FGF5	5.2	X UP						GRM5	124.1	X DOWN
FGF7	684.4	X UP						GRM6	1600.3	X DOWN
FGFBP1	143.1	X UP						GRM7	55.6	X DOWN
FGFBP2	18.9	X UP						GRM8	16.6	X DOWN
FGG	53.9	X UP						GRTP1	6.5	X DOWN
FGL2	25.1	X UP						GSG1	1008.8	X DOWN
FGR	11.9	X UP						GSG1L	14.2	X DOWN
FHIT	5.7	X UP						GUCA1A	346.4	X DOWN
FHL1	5	X UP						GUCA1B	267.9	X DOWN
FHL2	14.9	X UP						GUCA1C	346.7	X DOWN
FIBIN	13.2	X UP						GUCY1A2	6.6	X DOWN
FILIP1	27.8	X UP						GUCY2D	61.9	X DOWN
FJX1	13.7	X UP						GUCY2F	52.8	X DOWN
FKBP10	8.3	X UP						GUK1	5.6	X DOWN
FKBP5	5.1	X UP						H1FOO	13.6	X DOWN
FKBP7	11.2	X UP						HAPLN2	19.6	X DOWN
FLI1	16.2	X UP						HCN1	40.5	X DOWN
FLNA	10.7	X UP						HCN2	267.6	X DOWN
FLNB	7.4	X UP						HCN3	10.1	X DOWN
FLNC	6.9	X UP						HCN4	230.4	X DOWN
FLRT2	17.5	X UP						HDAC9	5.5	X DOWN
FLT4	35.3	X UP						HEPACAM	6.8	X DOWN
FLVCR2	22.4	X UP						HERC3	5.7	X DOWN
FMO1	323.1	X UP						HES5	47.6	X DOWN
FMO2	21.3	X UP						HFM1	12	X DOWN
FMO3	183.2	X UP						HGFAC	7.6	X DOWN
FMO5	8.6	X UP						HIST3H3	186.3	X DOWN
FMOD	21.1	X UP						HK2	21.5	X DOWN
FN1	21.9	X UP						HMGN1	5.4	X DOWN
FOLR1	8.4	X UP						HMX1	64.1	X DOWN
FOLR2	1947.3	X UP						HOOK1	17.1	X DOWN
FOSL1	9	X UP						HPCA	93.2	X DOWN
FOSL2	14.7	X UP						HPCAL4	96.1	X DOWN
FOXC1	126.8	X UP						HPX	5.3	X DOWN
FOXC2	59.7	X UP						HRASLS	26.8	X DOWN
FOXD2	37.3	X UP						HS3ST3B1	6.1	X DOWN
FOXD3	905	X UP						HS3ST4	230	X DOWN
FOXF2	110.8	X UP						HS3ST5	6.8	X DOWN
FOXL1	72.7	X UP						HS6ST2	5.1	X DOWN
FOXL2	17.3	X UP						HS6ST3	8.3	X DOWN
FOXM1	32.4	X UP						HSD17B2	5.3	X DOWN
FOXP1	6.3	X UP						HSF5	5.6	X DOWN
FOXQ1	11.6	X UP						HSPA4L	7.3	X DOWN
FPR1	59.3	X UP						HSPB3	6	X DOWN
FPR2	149.8	X UP						HTR1A	9.6	X DOWN
FREM3	12.7	X UP						HTR1E	89.6	X DOWN
FRMD1	25.5	X UP						HTR1F	20.4	X DOWN
FRMD6	19.6	X UP						HTR2A	5.6	X DOWN
FRMD8	7.3	X UP						HTR2C	37.2	X DOWN
FRRS1	8.1	X UP						HTR4	14.5	X DOWN
FST	20.2	X UP						HTR5A	547.1	X DOWN
FSTL1	14.7	X UP						HTR6	29.3	X DOWN
FTL	8.8	X UP						HYDIN	52.3	X DOWN
FUCA1	5.8	X UP						IFITM10	7.7	X DOWN
FUCA2	5.1	X UP						IGDCC3	10.8	X DOWN
FUT7	18.4	X UP						IGLON5	274.8	X DOWN
FXYD5	7.7	X UP						IL1A	11.6	X DOWN
FZD10	6.4	X UP						IL1RAPL2	15.6	X DOWN
FZD2	11.7	X UP						IL22RA1	17.7	X DOWN
FZD4	35.3	X UP						IL23R	6.2	X DOWN
G0S2	12.7	X UP						ILDR2	8.9	X DOWN
GABRE	39	X UP						IMPDH1	7.1	X DOWN
GABRP	10.4	X UP						IMPG1	354.8	X DOWN
GALM	10.6	X UP						IMPG2	324.3	X DOWN
GALNT12	6.1	X UP						INPP5J	10.6	X DOWN
GALNT5	127.6	X UP						INSM2	213.5	X DOWN
GALNT6	37.3	X UP						ISL1	1051.1	X DOWN
GAPDHS	113.2	X UP						ISL2	202.7	X DOWN
GAPT	7.1	X UP						ISLR2	22.5	X DOWN
GAS2L3	16.9	X UP						ITPKA	10.1	X DOWN
GATA2	17.8	X UP						JAKMIP1	93.8	X DOWN
GATA4	302.5	X UP						JPH3	91.7	X DOWN
GATA6	10.5	X UP						JPH4	18.9	X DOWN
GATM	8.2	X UP						KBTBD11	7.2	X DOWN
GBGT1	16.3	X UP						KCNA1	13.6	X DOWN
GBP1	8.4	X UP						KCNA2	14.9	X DOWN
GBP3	10.2	X UP						KCNA4	49.2	X DOWN
GBP4	9	X UP						KCNA5	11.3	X DOWN
GBP5	13.1	X UP						KCNAB3	27.4	X DOWN
GCH1	8.5	X UP						KCNB2	157.1	X DOWN
GCNT1	20	X UP						KCNC1	206	X DOWN
GCNT4	7.2	X UP						KCNC2	2963.9	X DOWN
GCSAM	7	X UP						KCND2	12.4	X DOWN
GDF15	52.1	X UP						KCNG4	1812.4	X DOWN
GDF6	82.6	X UP						KCNH2	52.3	X DOWN
GDF7	25.9	X UP						KCNH6	127.3	X DOWN
GFI1	9.2	X UP						KCNH7	262.8	X DOWN
GFI1B	5.5	X UP						KCNH8	15.1	X DOWN
GFRA3	35.3	X UP						KCNIP1	22.3	X DOWN
GGT5	49.9	X UP						KCNIP4	43.7	X DOWN
GHR	20	X UP						KCNJ10	65.9	X DOWN
GIMAP1	25	X UP						KCNJ11	8.1	X DOWN
GIMAP2	53.2	X UP						KCNJ14	205.3	X DOWN
GIMAP4	34.8	X UP						KCNJ16	41.3	X DOWN
GIMAP5	19.3	X UP						KCNJ3	8.8	X DOWN
GIMAP6	30.6	X UP						KCNJ4	49.8	X DOWN
GIMAP7	20.4	X UP						KCNJ6	213.4	X DOWN
GIMAP8	38.8	X UP						KCNJ9	1599.2	X DOWN
GIPC2	8.9	X UP						KCNK3	20.6	X DOWN
GJA1	16.3	X UP						KCNK9	156	X DOWN
GJA3	33.2	X UP						KCNN1	5.2	X DOWN
GJA4	12.8	X UP						KCNN2	6.3	X DOWN
GJA5	39.7	X UP						KCNQ3	15	X DOWN
GJB1	28.3	X UP						KCNS2	16.7	X DOWN
GJB2	66.1	X UP						KCNV2	273.5	X DOWN
GJB6	38.1	X UP						KCTD16	42.6	X DOWN
GJC3	23.3	X UP						KCTD7	6.7	X DOWN
GJD3	34.1	X UP						KCTD8	6.5	X DOWN
GLI1	556.8	X UP						KDF1	12.5	X DOWN
GLI2	64.6	X UP						KHDC3L	7	X DOWN
GLIPR1	48.9	X UP						KHDRBS2	23.1	X DOWN
GLIS3	6.3	X UP						KIAA0319	45.4	X DOWN
GLT8D2	66.4	X UP						KIAA0825	5.1	X DOWN
GMDS	17.1	X UP						KIAA1549	5.3	X DOWN
GMFG	25.4	X UP						KIAA1614	6.1	X DOWN
GMIP	12	X UP						KIAA1841	5.5	X DOWN
GMPR	8.9	X UP						KIF1A	10	X DOWN
GNA14	16.1	X UP						KIF1B	6.8	X DOWN
GNA15	57.2	X UP						KIF21A	8.7	X DOWN
GNAI2	5.2	X UP						KIF3A	6.6	X DOWN
GNG10	5.5	X UP						KIF3C	7	X DOWN
GNG11	17.5	X UP						KIF5A	243.2	X DOWN
GNG12	9.5	X UP						KIF5C	63.3	X DOWN
GNLY	5.1	X UP						KIF6	8.3	X DOWN
GP5	8.9	X UP						KIF9	6.7	X DOWN
GPBAR1	87.1	X UP						KIFC2	9.8	X DOWN
GPC4	22.1	X UP						KIRREL2	10.1	X DOWN
GPR132	20.1	X UP						KIRREL3	129.8	X DOWN
GPR141	26.5	X UP						KISS1R	8.9	X DOWN
GPR143	11.3	X UP						KLC2	5.4	X DOWN
GPR17	13.2	X UP						KLF16	5.4	X DOWN
GPR171	174.4	X UP						KLHDC8A	71.7	X DOWN
GPR183	55.4	X UP						KLHL1	534.4	X DOWN
GPR20	38.9	X UP						KLHL34	11.9	X DOWN
GPR4	10.4	X UP						KLHL35	8.7	X DOWN
GPR55	11.9	X UP						KLHL4	124.5	X DOWN
GPR65	33.9	X UP						KLK4	12.5	X DOWN
GPR84	33.8	X UP						KLKB1	5	X DOWN
GPR88	11.5	X UP						KNG1	21.5	X DOWN
GPRC5A	30.4	X UP						KREMEN2	74.5	X DOWN
GPRC5C	6.5	X UP						KRT222	12.5	X DOWN
GPSM3	24.6	X UP						KRT23	44.1	X DOWN
GPX1	9.3	X UP						KRT39	14.4	X DOWN
GPX7	6	X UP						KRT40	477.1	X DOWN
GPX8	66.1	X UP						L1CAM	8.4	X DOWN
GRAP	8	X UP						LAG3	8.5	X DOWN
GRAP2	6.3	X UP						LAMB4	8.4	X DOWN
GRASP	9.1	X UP						LAPTM4B	6.4	X DOWN
GRHL2	30.8	X UP						LCN12	6.4	X DOWN
GRHL3	10.2	X UP						LCNL1	6.7	X DOWN
GRN	5.9	X UP						LDHAL6A	21.9	X DOWN
GSC	200	X UP						LEFTY1	7.7	X DOWN
GSDMD	9.4	X UP						LEKR1	8.1	X DOWN
GSTA1	17.9	X UP						LEMD1	32.3	X DOWN
GSX2	7.2	X UP						LENG8	5.9	X DOWN
GTSE1	5.5	X UP						LHFPL3	276.8	X DOWN
GXYLT2	21.9	X UP						LHFPL4	426.4	X DOWN
GYG2	12.5	X UP						LHFPL5	51.4	X DOWN
GYPA	275	X UP						LHX1	86.1	X DOWN
GYPE	10.3	X UP						LHX3	260.1	X DOWN
GZMA	237.7	X UP						LHX4	1265.9	X DOWN
GZMB	49.1	X UP						LHX9	17.8	X DOWN
GZMH	30.7	X UP						LIN28A	17.2	X DOWN
GZMK	1370.2	X UP						LIN28B	70	X DOWN
H6PD	6.9	X UP						LIN7A	6.7	X DOWN
HAAO	13.4	X UP						LIN7B	8.3	X DOWN
HAL	23.8	X UP						LINGO1	16.3	X DOWN
HAND2	1900.2	X UP						LINGO2	16.2	X DOWN
HAPLN1	29.9	X UP						LIX1	286.4	X DOWN
HAS2	104.8	X UP						LLGL2	6.9	X DOWN
HBA1	10.6	X UP						LNP1	19.2	X DOWN
HBA2	11.1	X UP						LONRF2	5.9	X DOWN
HBD	212.7	X UP						LPA	20.7	X DOWN
HBEGF	7.2	X UP						LPCAT1	7.1	X DOWN
HCAR1	54.4	X UP						LRFN2	131.6	X DOWN
HCST	8.9	X UP						LRGUK	9.8	X DOWN
HEMGN	10.5	X UP						LRP1B	11.1	X DOWN
HERC5	6.8	X UP						LRP2BP	11.4	X DOWN
HGD	5.1	X UP						LRRC14B	195.5	X DOWN
HIC1	18.4	X UP						LRRC24	26.6	X DOWN
HIP1	5.1	X UP						LRRC31	11.3	X DOWN
HIST1H1B	42.6	X UP						LRRC39	50.4	X DOWN
HIST1H1D	10.9	X UP						LRRC3B	22.2	X DOWN
HIST1H2AB	5.4	X UP						LRRC46	12.3	X DOWN
HIST1H2AG	17.1	X UP						LRRC49	5.8	X DOWN
HIST1H2AH	12.1	X UP						LRRC4B	5.2	X DOWN
HIST1H2AI	15.2	X UP						LRRC73	9.2	X DOWN
HIST1H2AJ	34.2	X UP						LRRC9	13.2	X DOWN
HIST1H2AL	15.4	X UP						LRRIQ1	11.2	X DOWN
HIST1H2BH	57.6	X UP						LRRN3	23.5	X DOWN
HIST1H2BI	31.8	X UP						LRRTM4	6.4	X DOWN
HIST1H2BJ	9.7	X UP						LRTM2	582.3	X DOWN
HIST1H2BK	12.5	X UP						LSAMP	33.3	X DOWN
HIST1H2BL	6.4	X UP						LUZP2	834.3	X DOWN
HIST1H2BM	8.4	X UP						LY6H	99.8	X DOWN
HIST1H2BO	45	X UP						LYNX1	5.2	X DOWN
HIST1H3B	157.2	X UP						LYPD6B	14.2	X DOWN
HIST1H3C	6.3	X UP						MAB21L1	17.2	X DOWN
HIST1H3F	78.8	X UP						MADD	6.1	X DOWN
HIST1H3H	15.2	X UP						MAEL	15	X DOWN
HIST1H4F	7.3	X UP						MAGEE1	6	X DOWN
HIST1H4L	28	X UP						MAGEE2	22.1	X DOWN
HIST2H3C	87.8	X UP						MAGI3	5.5	X DOWN
HJURP	43.6	X UP						MAK	158.2	X DOWN
HK3	86.4	X UP						MAL2	10.5	X DOWN
HLA-C	6.5	X UP						MANEAL	15.3	X DOWN
HLA-DMA	12.1	X UP						MAP1A	5.4	X DOWN
HLA-DMB	13.7	X UP						MAP1B	6.3	X DOWN
HLA-DOA	5.4	X UP						MAP2	64.6	X DOWN
HLA-DPA1	7.2	X UP						MAP4K1	18.8	X DOWN
HLA-DPB1	6.5	X UP						MAP6	10.4	X DOWN
HLA-DQA1	10.5	X UP						MAP7	9.1	X DOWN
HLA-DQB2	10	X UP						MAP7D2	51.2	X DOWN
HLA-E	12	X UP						MAPK4	5.6	X DOWN
HLX	28.8	X UP						MAPK8IP2	36.3	X DOWN
HMGCS2	6.2	X UP						MAPK8IP3	6.3	X DOWN
HMOX1	28.2	X UP						MAPT	31.8	X DOWN
HNMT	8.8	X UP						MARK1	9	X DOWN
HOXA1	11.6	X UP						MAST1	142.7	X DOWN
HOXA10	100.4	X UP						MC4R	151.4	X DOWN
HOXB2	54.4	X UP						MC5R	31.4	X DOWN
HOXB3	41.4	X UP						MCHR2	17.5	X DOWN
HOXB4	55.9	X UP						MDGA2	6	X DOWN
HOXB6	82.5	X UP						MDH1B	9.3	X DOWN
HOXB7	76.4	X UP						MED12L	7.1	X DOWN
HOXC4	14.8	X UP						MEGF10	5.1	X DOWN
HP	110.7	X UP						MEGF11	30.8	X DOWN
HPD	9.4	X UP						MEIOB	7.3	X DOWN
HPDL	18.6	X UP						MEIS1	12.8	X DOWN
HPGD	9.1	X UP						MESP2	49.5	X DOWN
HPGDS	74.7	X UP						METTL25	5.4	X DOWN
HPR	9.1	X UP						MGARP	71.7	X DOWN
HPSE	11.3	X UP						MISP	8.8	X DOWN
HRH2	9.2	X UP						MKRN3	5.6	X DOWN
HSD11B1	14.8	X UP						MLC1	35.4	X DOWN
HSD3B7	6	X UP						MLF1	6.2	X DOWN
HSH2D	39.3	X UP						MLLT11	17.3	X DOWN
HSPA2	7.8	X UP						MLNR	5.4	X DOWN
HSPB1	10	X UP						MMD2	10.6	X DOWN
HSPG2	32.4	X UP						MOK	16.1	X DOWN
HTR2B	15.7	X UP						MORN5	10.4	X DOWN
HTRA4	35.4	X UP						MOV10L1	5.3	X DOWN
HYAL2	7.1	X UP						MPO	5.9	X DOWN
ICAM1	8.2	X UP						MPP2	5.5	X DOWN
ICAM2	12.2	X UP						MPP4	137.6	X DOWN
ICAM4	50.9	X UP						MRAP	53.2	X DOWN
ICOS	65.7	X UP						MREG	5.4	X DOWN
ID3	7.9	X UP						MRGPRE	20	X DOWN
IDO1	19.2	X UP						MSH2	5.1	X DOWN
IER3	7.9	X UP						MSI1	10.1	X DOWN
IER5L	6.1	X UP						MSTN	40.2	X DOWN
IFI16	19.2	X UP						MTCL1	6.7	X DOWN
IFI35	22.6	X UP						MTFP1	5.5	X DOWN
IFI44	27.6	X UP						MTMR7	122.6	X DOWN
IFI44L	20.7	X UP						MTTP	193.8	X DOWN
IFI6	5.2	X UP						MYADML2	273.3	X DOWN
IFIH1	7.1	X UP						MYBL1	6.3	X DOWN
IFITM1	41.2	X UP						MYBPHL	37.5	X DOWN
IFITM2	22.8	X UP						MYL5	16.5	X DOWN
IFITM3	24.9	X UP						MYO16	6.5	X DOWN
IFNGR2	8.6	X UP						MYO3B	88.1	X DOWN
IGF2	1972.4	X UP						MYO5B	6.3	X DOWN
IGFBP2	20.3	X UP						MYT1L	319.8	X DOWN
IGFBP3	13.6	X UP						N4BP3	23.1	X DOWN
IGFBP4	37.5	X UP						NAP1L3	6.6	X DOWN
IGFBP5	29.6	X UP						NAT8L	5.5	X DOWN
IGFBP6	62.6	X UP						NBEA	7.5	X DOWN
IGSF10	7.4	X UP						NCAM1	8.3	X DOWN
IGSF6	22.8	X UP						NCAN	49.7	X DOWN
IHH	88.8	X UP						NDP	28.8	X DOWN
IKBKE	12.6	X UP						NDRG4	179.3	X DOWN
IKZF3	76.6	X UP						NDST3	14.7	X DOWN
IL10	89.1	X UP						NEFH	147.9	X DOWN
IL10RA	24.4	X UP						NEFL	1227	X DOWN
IL10RB	6.1	X UP						NEFM	357.2	X DOWN
IL11	7.6	X UP						NEGR1	5.4	X DOWN
IL12RB1	88.3	X UP						NEK10	17.5	X DOWN
IL12RB2	21.8	X UP						NEK5	12.6	X DOWN
IL13RA2	23.3	X UP						NELL1	57	X DOWN
IL16	18.6	X UP						NETO1	33.9	X DOWN
IL17RA	7.5	X UP						NEUROD1	519.1	X DOWN
IL17RD	16	X UP						NEUROD2	298.5	X DOWN
IL18R1	45	X UP						NEUROD4	3672.3	X DOWN
IL18RAP	13.3	X UP						NEUROG1	233.4	X DOWN
IL1B	33.9	X UP						NEUROG2	18.2	X DOWN
IL1R1	17.7	X UP						NGB	95.4	X DOWN
IL1RAP	8.1	X UP						NHLH1	17.9	X DOWN
IL1RL1	22.2	X UP						NHLH2	133.6	X DOWN
IL1RL2	6.3	X UP						NIPAL1	7.9	X DOWN
IL1RN	50.6	X UP						NKAIN1	12	X DOWN
IL20RB	17	X UP						NLGN4X	5.4	X DOWN
IL21R	17.1	X UP						NLRP2	12.2	X DOWN
IL27	38	X UP						NMBR	5.2	X DOWN
IL27RA	21.5	X UP						NMNAT2	6.1	X DOWN
IL2RB	59.1	X UP						NMUR1	12.2	X DOWN
IL2RG	12.2	X UP						NOL4	47.3	X DOWN
IL32	19.8	X UP						NOTO	38	X DOWN
IL33	28.6	X UP						NPAS4	16.3	X DOWN
IL34	8.3	X UP						NPHS1	25.6	X DOWN
IL4I1	12.2	X UP						NPPB	52	X DOWN
IL4R	22.3	X UP						NPPC	36.6	X DOWN
IL5RA	5.7	X UP						NPTX1	18.5	X DOWN
IL6R	12.7	X UP						NPVF	1479	X DOWN
IL7	29.9	X UP						NPY	73.6	X DOWN
IMPA2	6.6	X UP						NPY2R	8.6	X DOWN
INHBA	11.9	X UP						NR0B2	42.8	X DOWN
INHBB	5	X UP						NR2E3	326.8	X DOWN
INMT	383.7	X UP						NR6A1	6.6	X DOWN
INPP5D	14.5	X UP						NRCAM	11.4	X DOWN
INSC	42.4	X UP						NREP	10.3	X DOWN
IQGAP1	12.4	X UP						NRG1	12	X DOWN
IQGAP3	55.3	X UP						NRG4	39.1	X DOWN
IRAK3	28.9	X UP						NRIP3	7	X DOWN
IRF1	8.7	X UP						NRL	220.9	X DOWN
IRF4	854	X UP						NRN1	13.8	X DOWN
IRF5	6.7	X UP						NRSN1	376.1	X DOWN
IRF8	13.1	X UP						NRTN	67.7	X DOWN
IRS4	14.9	X UP						NRXN2	7.1	X DOWN
ISG15	18.6	X UP						NRXN3	12.3	X DOWN
ISG20	30.9	X UP						NSF	6.6	X DOWN
ISLR	18.4	X UP						NSG1	17.1	X DOWN
ISYNA1	17.3	X UP						NT5E	7.9	X DOWN
ITGA1	16.8	X UP						NT5M	6.8	X DOWN
ITGA5	19.4	X UP						NTM	38.2	X DOWN
ITGA9	9.4	X UP						NTN3	6	X DOWN
ITGAL	19.7	X UP						NTNG2	13	X DOWN
ITGAM	43.5	X UP						NWD2	18.6	X DOWN
ITGB2	39.4	X UP						NXNL1	28.7	X DOWN
ITGB3	27.4	X UP						NXNL2	11.9	X DOWN
ITGB6	15.5	X UP						NXPH1	316.8	X DOWN
ITGBL1	144.7	X UP						NXPH2	71.2	X DOWN
ITK	6.4	X UP						NXPH4	97	X DOWN
ITPKB	33.4	X UP						NYAP1	10.7	X DOWN
JAK3	10.1	X UP						NYAP2	642.4	X DOWN
KANK2	5.8	X UP						OCIAD2	7.7	X DOWN
KANK3	8.4	X UP						OFCC1	26	X DOWN
KCNE1	7.6	X UP						OLFM1	9.3	X DOWN
KCNK5	5.1	X UP						OLFM2	6.7	X DOWN
KCNMB1	45.9	X UP						OLFM3	124.9	X DOWN
KCNQ1	10	X UP						OMG	6.8	X DOWN
KCNS3	7.8	X UP						ONECUT1	26.6	X DOWN
KCTD12	22.1	X UP						ONECUT2	62.4	X DOWN
KCTD14	7.3	X UP						ONECUT3	121.5	X DOWN
KCTD4	14.2	X UP						OPN1LW	246.3	X DOWN
KDELC2	6.1	X UP						OPN1SW	151.6	X DOWN
KDELR3	13.3	X UP						OPRD1	13.5	X DOWN
KIAA0040	67.6	X UP						OPRK1	49.6	X DOWN
KIF14	24.1	X UP						OPRM1	44.4	X DOWN
KIF18B	35.5	X UP						OR13C5	13.3	X DOWN
KIF19	21.6	X UP						OR1Q1	30.3	X DOWN
KIF1C	8.2	X UP						OR2AG2	19.7	X DOWN
KIF20A	195.3	X UP						OR2AK2	8.3	X DOWN
KIF7	9.9	X UP						OR2L13	64.1	X DOWN
KL	15	X UP						OR2L2	131.8	X DOWN
KLF1	90.6	X UP						OR2L3	27.4	X DOWN
KLF10	5.9	X UP						OR2M4	30.1	X DOWN
KLF2	6.1	X UP						OR2T4	16.3	X DOWN
KLF4	15.4	X UP						OR2T8	8.7	X DOWN
KLF5	18.5	X UP						OR3A1	7.1	X DOWN
KLF9	6.4	X UP						OR3A2	38.2	X DOWN
KLHDC7A	8.2	X UP						OR3A3	55.5	X DOWN
KLHDC7B	26.1	X UP						OR5AC2	28.1	X DOWN
KLHL40	35.9	X UP						OR5P2	134.1	X DOWN
KLHL6	6.5	X UP						OR5P3	164.6	X DOWN
KLK6	46.4	X UP						OR6B3	27.2	X DOWN
KLRB1	32.3	X UP						OR9A2	21.2	X DOWN
KLRD1	5.7	X UP						OSBP2	42.5	X DOWN
KLRF1	11.9	X UP						OSBPL6	5.3	X DOWN
KMO	52.7	X UP						OTOG	46.5	X DOWN
KRT14	26.9	X UP						OTOS	15.4	X DOWN
KRT15	102.7	X UP						OTX2	5.9	X DOWN
KRT18	5.2	X UP						OXTR	11.2	X DOWN
KRT19	19.2	X UP						P2RX5	7.2	X DOWN
KYNU	25.6	X UP						P2RX6	7.7	X DOWN
L1TD1	21.4	X UP						PABPC1L2B	20.8	X DOWN
LACC1	6.8	X UP						PACRG	5.2	X DOWN
LAIR1	56.8	X UP						PACSIN1	124.1	X DOWN
LAMA4	17.5	X UP						PAH	31.2	X DOWN
LAMB1	16.5	X UP						PAIP2B	6.6	X DOWN
LAMB2	5.9	X UP						PALM3	8	X DOWN
LAMC1	7.6	X UP						PANX2	7.6	X DOWN
LAMC2	9.8	X UP						PAQR4	6.1	X DOWN
LAMC3	44	X UP						PAQR9	15.7	X DOWN
LAP3	6.6	X UP						PASK	6	X DOWN
LAPTM4A	10.3	X UP						PATE2	13.8	X DOWN
LAT2	10.7	X UP						PAX5	13.4	X DOWN
LATS2	7.7	X UP						PAX6	94.3	X DOWN
LAX1	39	X UP						PAX7	14.8	X DOWN
LAYN	7.6	X UP						PCBP3	23.5	X DOWN
LCK	94.8	X UP						PCBP4	18.8	X DOWN
LCP1	18.4	X UP						PCDH19	8	X DOWN
LCP2	13.7	X UP						PCDH8	80.2	X DOWN
LCT	5.6	X UP						PCDHA11	13.1	X DOWN
LDLRAD3	21.8	X UP						PCDHA13	8.8	X DOWN
LEF1	8.8	X UP						PCDHA3	5.8	X DOWN
LEPR	56.9	X UP						PCDHA5	20.6	X DOWN
LEPROT	5.9	X UP						PCDHA6	9.2	X DOWN
LGALS9	27.7	X UP						PCDHA7	11.8	X DOWN
LGSN	15.4	X UP						PCDHA9	7.9	X DOWN
LHX6	18	X UP						PCDHAC1	19.4	X DOWN
LILRA1	5.5	X UP						PCDHAC2	7.7	X DOWN
LILRA2	10.3	X UP						PCLO	5.5	X DOWN
LILRA5	51.4	X UP						PCP2	51	X DOWN
LILRA6	42.3	X UP						PCP4L1	52.9	X DOWN
LILRB1	9.5	X UP						PCSK1	5.1	X DOWN
LILRB2	50.5	X UP						PCSK1N	24.1	X DOWN
LILRB3	20.1	X UP						PCSK4	6.9	X DOWN
LILRB5	413.1	X UP						PCYT1B	6.8	X DOWN
LIMD1	5.4	X UP						PDC	309.4	X DOWN
LIMD2	6.7	X UP						PDE11A	7.9	X DOWN
LIMS2	12.9	X UP						PDE6A	330.9	X DOWN
LIPC	74.1	X UP						PDE6B	74	X DOWN
LITAF	5.3	X UP						PDE6G	136.9	X DOWN
LMNA	9.9	X UP						PDE6H	193	X DOWN
LMNTD1	33.8	X UP						PDIA2	37.8	X DOWN
LMO2	7.2	X UP						PDK1	10.8	X DOWN
LMO7	5.3	X UP						PEG10	6.6	X DOWN
LMOD2	5.7	X UP						PERM1	20.3	X DOWN
LMX1A	11.4	X UP						PEX14	7.1	X DOWN
LMX1B	5405.4	X UP						PEX5L	16.7	X DOWN
LOX	30.1	X UP						PGAM2	5.6	X DOWN
LOXL1	13.5	X UP						PGBD5	12.9	X DOWN
LPAR1	49.9	X UP						PHF21B	8.9	X DOWN
LPAR5	12.7	X UP						PHOSPHO1	17.3	X DOWN
LPAR6	12.1	X UP						PIANP	20.1	X DOWN
LPCAT3	5	X UP						PIP5KL1	6	X DOWN
LPL	8.3	X UP						PIPOX	10	X DOWN
LPP	13.9	X UP						PITPNM1	5.6	X DOWN
LRAT	6.9	X UP						PIWIL1	83.2	X DOWN
LRG1	86.5	X UP						PKD1L1	5.3	X DOWN
LRIG3	8.3	X UP						PKIA	31.3	X DOWN
LRP1	11	X UP						PKLR	7.6	X DOWN
LRP5	8.7	X UP						PKM	8.2	X DOWN
LRRC15	9.7	X UP						PKMYT1	9.2	X DOWN
LRRC2	35.3	X UP						PKP1	9.2	X DOWN
LRRC25	57	X UP						PLA2G4C	9	X DOWN
LRRC32	21.6	X UP						PLA2G4D	20.5	X DOWN
LRRK1	11.5	X UP						PLA2G4E	14.3	X DOWN
LSP1	38.5	X UP						PLCD4	50.5	X DOWN
LST1	13.7	X UP						PLCH1	6.8	X DOWN
LTB	10.5	X UP						PLCH2	139.5	X DOWN
LTBP1	32.5	X UP						PLCXD2	26	X DOWN
LTBP2	92.8	X UP						PLEKHB1	7.1	X DOWN
LTBP4	7.2	X UP						PLEKHD1	112.9	X DOWN
LTBR	21	X UP						PLGLB1	5.7	X DOWN
LXN	47.1	X UP						PNCK	30.1	X DOWN
LY6E	9	X UP						PNMA3	13.6	X DOWN
LY96	60.4	X UP						PNMA5	14.1	X DOWN
LYL1	18.7	X UP						POU2AF1	7.1	X DOWN
LYZ	30.9	X UP						POU3F3	9.2	X DOWN
MACC1	7.1	X UP						POU4F1	2450.4	X DOWN
MAF	9	X UP						POU4F2	1920.8	X DOWN
MAG	110.2	X UP						PPARGC1B	6.7	X DOWN
MAGT1	8.7	X UP						PPEF2	200.6	X DOWN
MALL	33.2	X UP						PPFIA2	48.5	X DOWN
MAN1A1	7	X UP						PPFIA4	16.1	X DOWN
MAN2A1	7.2	X UP						PPM1E	108.9	X DOWN
MAP1LC3C	307.7	X UP						PPM1H	7.8	X DOWN
MAP7D3	9.3	X UP						PPM1J	20.3	X DOWN
MARCO	753.3	X UP						PPM1N	13.4	X DOWN
MARVELD3	5.2	X UP						PPP1R14C	56.6	X DOWN
MASP1	9.1	X UP						PPP1R17	58.2	X DOWN
MATN3	29.6	X UP						PPP1R1A	18.8	X DOWN
MB	123.3	X UP						PPP1R1C	10.7	X DOWN
MBNL3	54.9	X UP						PPP1R42	11.8	X DOWN
MBOAT1	5.1	X UP						PPP1R9A	6	X DOWN
MBP	5.6	X UP						PPP2R2B	70.2	X DOWN
MCEMP1	77.5	X UP						PPP2R2C	22.5	X DOWN
MCIDAS	7.6	X UP						PPP3R1	5.8	X DOWN
MCOLN2	22.4	X UP						PPP3R2	19.7	X DOWN
MCOLN3	46.1	X UP						PPP4R4	7	X DOWN
MDK	20.2	X UP						PRAME	14.9	X DOWN
MEFV	68.3	X UP						PRCD	29.6	X DOWN
MELK	26.3	X UP						PRDM13	1102.7	X DOWN
MEOX1	85.6	X UP						PRDM8	33.1	X DOWN
MEOX2	7.6	X UP						PRELID2	25.7	X DOWN
MERTK	5.1	X UP						PRKAA2	6.4	X DOWN
MET	8.5	X UP						PRKAR1B	8.1	X DOWN
METTL7B	19.1	X UP						PRKCG	13.5	X DOWN
MFAP4	19.9	X UP						PRKCZ	8.9	X DOWN
MFAP5	9.6	X UP						PRL	399.1	X DOWN
MFNG	10.3	X UP						PRMT8	397.6	X DOWN
MGAM	5.7	X UP						PROM1	88.8	X DOWN
MGST1	16.8	X UP						PROX1	36.1	X DOWN
MGST2	6.3	X UP						PRPH	24.6	X DOWN
MICB	9.1	X UP						PRPH2	282.5	X DOWN
MILR1	25.8	X UP						PRR35	319.4	X DOWN
MITF	16.4	X UP						PRRT2	17.4	X DOWN
MLANA	6257.6	X UP						PRSS27	7.4	X DOWN
MLIP	21	X UP						PRSS3	36.3	X DOWN
MLKL	70.9	X UP						PRSS35	22.2	X DOWN
MLPH	66.7	X UP						PRSS56	179	X DOWN
MME	230.5	X UP						PSD2	34.2	X DOWN
MMP14	8	X UP						PSKH2	174.1	X DOWN
MMP19	34.3	X UP						PSRC1	6.9	X DOWN
MMP2	21.6	X UP						PTCHD1	19.5	X DOWN
MMP25	6.7	X UP						PTGER3	7.4	X DOWN
MMP3	2095.7	X UP						PTH2R	38.4	X DOWN
MMRN1	78.9	X UP						PTP4A3	5.7	X DOWN
MOB3C	6.6	X UP						PTPN5	9.8	X DOWN
MOGAT2	43.8	X UP						PTPRD	7.9	X DOWN
MPEG1	95.3	X UP						PTPRN	511.6	X DOWN
MPZ	235	X UP						PTPRR	7.2	X DOWN
MPZL1	7.7	X UP						PVALB	2678.4	X DOWN
MPZL2	52.8	X UP						QRICH2	6.8	X DOWN
MR1	16.5	X UP						RAB11FIP4	15.8	X DOWN
MRC2	21.3	X UP						RAB15	15.8	X DOWN
MRVI1	8.4	X UP						RAB25	15.7	X DOWN
MS4A1	124.8	X UP						RAB26	12.3	X DOWN
MS4A14	6.3	X UP						RAB33A	11.9	X DOWN
MS4A2	462.4	X UP						RAB37	13.3	X DOWN
MS4A4A	172.1	X UP						RAB39B	12.4	X DOWN
MS4A4E	23.5	X UP						RAB3A	66.9	X DOWN
MS4A7	81	X UP						RAB3B	21.7	X DOWN
MSC	541.8	X UP						RAB3C	13.4	X DOWN
MSN	8.4	X UP						RAB41	98.5	X DOWN
MSR1	17.3	X UP						RAB6B	14.3	X DOWN
MST1R	5.6	X UP						RABGEF1	6.2	X DOWN
MSX1	8.2	X UP						RAC3	5.4	X DOWN
MSX2	19.9	X UP						RALGPS1	7.1	X DOWN
MT1A	25.2	X UP						RALGPS2	7.6	X DOWN
MT2A	19.4	X UP						RALYL	264.7	X DOWN
MTHFD2	18.1	X UP						RAP1GAP	32.2	X DOWN
MTNR1A	47.4	X UP						RAP1GAP2	12.2	X DOWN
MUC16	44.5	X UP						RASGRF1	214.2	X DOWN
MUSK	14.1	X UP						RASGRP1	15.4	X DOWN
MVP	5.3	X UP						RASL10A	13.4	X DOWN
MX1	9.7	X UP						RASSF6	17	X DOWN
MX2	59.6	X UP						RAX	184.8	X DOWN
MYBPC1	33.6	X UP						RAX2	394.4	X DOWN
MYBPH	69.5	X UP						RBFOX1	7.1	X DOWN
MYC	8.6	X UP						RBFOX3	262.3	X DOWN
MYCT1	9.4	X UP						RCAN3	6	X DOWN
MYD88	12.6	X UP						RCOR2	29.5	X DOWN
MYF6	6.3	X UP						RCVRN	186.9	X DOWN
MYH11	56.1	X UP						RD3	45.9	X DOWN
MYH2	1738.1	X UP						RD3L	22.2	X DOWN
MYH6	71.3	X UP						RDH12	195.8	X DOWN
MYH7	22.7	X UP						RDH8	1600.2	X DOWN
MYH9	8.6	X UP						REEP1	7.2	X DOWN
MYL1	62.7	X UP						REEP2	15.4	X DOWN
MYL10	17.5	X UP						REEP6	70	X DOWN
MYL12A	9.2	X UP						RGPD4	7.5	X DOWN
MYLPF	13.8	X UP						RGS11	5.3	X DOWN
MYO1C	11.7	X UP						RGS7	15.1	X DOWN
MYO1D	14.8	X UP						RGS7BP	7.2	X DOWN
MYO1E	7	X UP						RGS8	207.4	X DOWN
MYO1F	20.8	X UP						RGS9	8	X DOWN
MYO1G	10.2	X UP						RGS9BP	6.7	X DOWN
MYOC	41819.9	X UP						RHBDL1	44.4	X DOWN
MYOCD	54.9	X UP						RHBDL3	22	X DOWN
MYOG	10.4	X UP						RHCE	5.2	X DOWN
MYOT	84.1	X UP						RHCG	10.7	X DOWN
MYOZ3	7.7	X UP						RHO	470.4	X DOWN
MYRF	16	X UP						RHOT2	5.5	X DOWN
NABP1	16.5	X UP						RHOXF1	17.7	X DOWN
NAIP	11.6	X UP						RIBC1	9.1	X DOWN
NAMPT	10.9	X UP						RIMBP2	8.5	X DOWN
NCAPG	6.9	X UP						RIMKLA	53.4	X DOWN
NCF1	7.6	X UP						RIMS1	24.5	X DOWN
NCF4	53.6	X UP						RIMS2	62.9	X DOWN
NCKAP1L	33.3	X UP						RIPPLY2	132.6	X DOWN
NCMAP	41.3	X UP						RIT2	194.4	X DOWN
NDC80	19.1	X UP						RLN1	11.4	X DOWN
NDE1	5.3	X UP						RLN2	23.6	X DOWN
NEB	10.8	X UP						RNF157	12.8	X DOWN
NECAP2	5.7	X UP						RNF170	5.3	X DOWN
NEIL3	28	X UP						RNF175	6.9	X DOWN
NEK6	5.5	X UP						RNF182	58.9	X DOWN
NEURL1B	6.8	X UP						RNF183	6.4	X DOWN
NEXN	11.9	X UP						RNF39	125.7	X DOWN
NFAM1	29.1	X UP						RNFT2	11.2	X DOWN
NFATC1	9.8	X UP						ROBO2	12	X DOWN
NFE2	33.4	X UP						ROGDI	7.6	X DOWN
NFE2L3	10.9	X UP						ROM1	75.8	X DOWN
NGF	122.2	X UP						ROPN1L	10.5	X DOWN
NHSL2	15.3	X UP						RP1	578.7	X DOWN
NID1	38	X UP						RP1L1	384.4	X DOWN
NID2	58.9	X UP						RPGRIP1	152.7	X DOWN
NKG7	52.2	X UP						RPH3A	117.8	X DOWN
NLRC3	10.1	X UP						RS1	431.8	X DOWN
NLRC4	126.5	X UP						RSPH1	28.8	X DOWN
NLRP12	7.9	X UP						RSPH4A	16.6	X DOWN
NLRP3	7.9	X UP						RTBDN	343.1	X DOWN
NLRP6	7.9	X UP						RTN1	8.3	X DOWN
NME8	13.6	X UP						RTN2	9.8	X DOWN
NMI	15.3	X UP						RTN4	5.7	X DOWN
NOD1	15.8	X UP						RTN4R	5	X DOWN
NOD2	20.4	X UP						RTN4RL1	5.8	X DOWN
NOG	13.6	X UP						RUFY3	7.2	X DOWN
NOS3	10.9	X UP						RUNDC3A	90	X DOWN
NOTCH3	12	X UP						RXRG	8.6	X DOWN
NPC2	8.6	X UP						RYR2	14.7	X DOWN
NPL	7.6	X UP						SAG	499.9	X DOWN
NPNT	7.7	X UP						SALL1	6.5	X DOWN
NR2F2	13.7	X UP						SALL3	512.1	X DOWN
NRIP2	5.5	X UP						SAMD7	488.7	X DOWN
NRP2	18.7	X UP						SATL1	17.1	X DOWN
NRROS	11.3	X UP						SBK1	6.7	X DOWN
NTF3	8.7	X UP						SCAMP5	59.2	X DOWN
NTN1	14.5	X UP						SCAPER	9.6	X DOWN
NTN4	21.9	X UP						SCD5	10.2	X DOWN
NUPR1	5.5	X UP						SCG2	7.3	X DOWN
NWD1	6.6	X UP						SCG3	224.8	X DOWN
OAS1	23.4	X UP						SCN10A	6	X DOWN
OAS2	55.1	X UP						SCN1A	1123	X DOWN
OAS3	26.4	X UP						SCN2A	30.2	X DOWN
OASL	75.8	X UP						SCN2B	5.5	X DOWN
OCA2	35.6	X UP						SCN3B	32.2	X DOWN
OCLN	5.7	X UP						SCN4B	20.1	X DOWN
ODF3B	10.1	X UP						SCN5A	7.1	X DOWN
OGN	5990.2	X UP						SCN8A	59.6	X DOWN
OLFM4	6.2	X UP						SCNN1D	6.5	X DOWN
OLFML1	142.5	X UP						SCNN1G	10.9	X DOWN
OLFML2B	98.8	X UP						SCRT1	4771.9	X DOWN
OLFML3	458.3	X UP						SCTR	5	X DOWN
OMD	265	X UP						SDR16C5	18.4	X DOWN
OR51E1	11.9	X UP						SEMA7A	18.8	X DOWN
OR51E2	8.5	X UP						SERPINI1	5.7	X DOWN
OR7A5	210.7	X UP						SEZ6	967.5	X DOWN
OR7C1	267.3	X UP						SEZ6L	86.1	X DOWN
OSCAR	7.2	X UP						SEZ6L2	25.3	X DOWN
OSM	20.5	X UP						SGIP1	29.5	X DOWN
OSR1	382	X UP						SGPP2	14.5	X DOWN
OSR2	19.7	X UP						SH3GL2	303.2	X DOWN
OVOL1	64.9	X UP						SH3GL3	77.3	X DOWN
OXER1	6.8	X UP						SH3TC2	12.8	X DOWN
OXGR1	12.9	X UP						SHANK1	10.2	X DOWN
P2RX1	7	X UP						SHC3	7.8	X DOWN
P2RX7	11.5	X UP						SHD	107.4	X DOWN
P2RY10	109.7	X UP						SHH	26.7	X DOWN
P2RY12	6.9	X UP						SHISA8	150.5	X DOWN
P2RY13	8.8	X UP						SIX6	247.9	X DOWN
P2RY14	33.5	X UP						SKOR2	24	X DOWN
P2RY6	7.8	X UP						SLC13A4	51.9	X DOWN
P2RY8	21.2	X UP						SLC13A5	11.8	X DOWN
P4HA3	118.9	X UP						SLC15A2	6.7	X DOWN
PABPC4L	46.2	X UP						SLC17A6	5954.6	X DOWN
PADI4	16.8	X UP						SLC17A7	221.6	X DOWN
PAMR1	10.7	X UP						SLC17A8	38.9	X DOWN
PAQR7	5.6	X UP						SLC1A2	90.7	X DOWN
PARD3B	5.5	X UP						SLC1A6	150.8	X DOWN
PARP12	5.8	X UP						SLC1A7	16.2	X DOWN
PARP14	15.5	X UP						SLC22A7	44.8	X DOWN
PARP15	12	X UP						SLC24A1	38.9	X DOWN
PARP9	8.4	X UP						SLC24A2	249.8	X DOWN
PARVA	5.6	X UP						SLC24A4	52.6	X DOWN
PARVG	9.8	X UP						SLC25A22	9.7	X DOWN
PAWR	14.2	X UP						SLC26A10	5.8	X DOWN
PAX3	10662.1	X UP						SLC29A2	6.3	X DOWN
PBK	14.1	X UP						SLC2A11	7.2	X DOWN
PCDH12	107.6	X UP						SLC35F1	8.2	X DOWN
PCDH18	12.3	X UP						SLC35F3	10.7	X DOWN
PCED1B	5.2	X UP						SLC35F4	35.5	X DOWN
PCOLCE	60.7	X UP						SLC38A1	21.8	X DOWN
PDCD1LG2	28	X UP						SLC38A3	11.9	X DOWN
PDE1B	6.2	X UP						SLC39A2	159.8	X DOWN
PDE3B	5.3	X UP						SLC39A5	91	X DOWN
PDE5A	5	X UP						SLC3A1	12.7	X DOWN
PDGFB	5.1	X UP						SLC44A5	10	X DOWN
PDGFC	6	X UP						SLC4A10	16.8	X DOWN
PDGFD	42.3	X UP						SLC4A3	18.7	X DOWN
PDGFRA	27.5	X UP						SLC4A7	9.6	X DOWN
PDGFRB	10.1	X UP						SLC4A8	15.9	X DOWN
PDGFRL	16.3	X UP						SLC5A12	16.8	X DOWN
PDIA4	8.6	X UP						SLC5A7	6.5	X DOWN
PDK4	74.1	X UP						SLC5A8	62.7	X DOWN
PDLIM2	7.9	X UP						SLC6A1	246.8	X DOWN
PDLIM4	8.3	X UP						SLC6A11	28.7	X DOWN
PDZK1IP1	43	X UP						SLC6A17	5.3	X DOWN
PDZRN4	8.9	X UP						SLC6A19	12.2	X DOWN
PEAR1	21	X UP						SLC6A5	16.9	X DOWN
PECAM1	9.9	X UP						SLC6A6	12.3	X DOWN
PENK	208.8	X UP						SLC6A7	9	X DOWN
PF4	27.1	X UP						SLC7A14	101.6	X DOWN
PF4V1	65.4	X UP						SLC7A9	9.9	X DOWN
PGF	8.8	X UP						SLC8A1	5.4	X DOWN
PGR	11.8	X UP						SLC8A2	96.8	X DOWN
PHACTR2	14.7	X UP						SLC8A3	30.8	X DOWN
PHF11	5	X UP						SLC9A5	14.4	X DOWN
PHLDB1	5.2	X UP						SLC9C2	62.5	X DOWN
PHLDB2	86.1	X UP						SLCO5A1	11	X DOWN
PHOX2B	69.7	X UP						SLCO6A1	14.3	X DOWN
PI15	9.5	X UP						SLITRK1	10.5	X DOWN
PID1	10	X UP						SLITRK2	10.7	X DOWN
PIEZO1	5.1	X UP						SLITRK3	7.9	X DOWN
PIEZO2	318.2	X UP						SLITRK6	38.1	X DOWN
PIK3CD	5.9	X UP						SMCO1	10.2	X DOWN
PIK3CG	29	X UP						SMKR1	9.1	X DOWN
PIK3R6	33.7	X UP						SMPD3	25.9	X DOWN
PILRA	8.5	X UP						SNAP91	41	X DOWN
PIM1	5.7	X UP						SNCB	870.9	X DOWN
PIR	5.2	X UP						SNTG1	189	X DOWN
PITX1	5271.1	X UP						SNTG2	6.9	X DOWN
PITX2	15424.1	X UP						SOHLH1	29.8	X DOWN
PKD1L3	10.9	X UP						SORCS2	7	X DOWN
PKN3	5.5	X UP						SOX11	31	X DOWN
PKNOX2	6.4	X UP						SOX2	12.6	X DOWN
PKP2	8.3	X UP						SOX3	18.5	X DOWN
PLA1A	13.8	X UP						SP7	6.4	X DOWN
PLA2G2C	19.2	X UP						SPAG17	11.5	X DOWN
PLA2G4A	15	X UP						SPAG8	5.3	X DOWN
PLA2G7	6.1	X UP						SPATA17	7.9	X DOWN
PLAC8	10.2	X UP						SPATA4	16.2	X DOWN
PLAGL1	36.4	X UP						SPC25	6.5	X DOWN
PLAT	23.2	X UP						SPDEF	16.7	X DOWN
PLAUR	11.2	X UP						SPHKAP	8.3	X DOWN
PLB1	20.5	X UP						SPINK4	289.6	X DOWN
PLBD1	47.9	X UP						SPIRE2	7.6	X DOWN
PLCB2	8.3	X UP						SPOCK3	103.2	X DOWN
PLCG2	8	X UP						SPPL2C	16.2	X DOWN
PLD1	52.7	X UP						SPSB4	132.3	X DOWN
PLEK	97.8	X UP						SPTBN4	16.3	X DOWN
PLEKHA2	6.2	X UP						SPTBN5	38.1	X DOWN
PLEKHA4	14.6	X UP						SRCIN1	10.5	X DOWN
PLEKHG2	7.7	X UP						SRD5A2	23.7	X DOWN
PLEKHH2	5.3	X UP						SRGAP3	7.5	X DOWN
PLIN1	59.4	X UP						SRRM3	5.9	X DOWN
PLIN2	25.4	X UP						SRRM4	293	X DOWN
PLIN3	19.4	X UP						SST	7.8	X DOWN
PLIN4	25.8	X UP						SSTR3	211.1	X DOWN
PLIN5	9.1	X UP						SSTR5	75.1	X DOWN
PLLP	24.6	X UP						ST6GAL2	184.7	X DOWN
PLN	114.8	X UP						ST6GALNAC1	6.7	X DOWN
PLOD3	6.9	X UP						ST8SIA1	24.5	X DOWN
PLP1	11.6	X UP						ST8SIA2	84.5	X DOWN
PLP2	6	X UP						ST8SIA3	160.9	X DOWN
PLS3	6.2	X UP						ST8SIA5	28.2	X DOWN
PLSCR1	9.8	X UP						STAC	24.7	X DOWN
PLSCR4	5.3	X UP						STC2	7.1	X DOWN
PLXNC1	28	X UP						STK31	6.6	X DOWN
PLXND1	18.2	X UP						STMN2	177.6	X DOWN
PMEL	772.4	X UP						STMN4	134.5	X DOWN
PMM2	5.3	X UP						STRBP	5.8	X DOWN
PMP22	41.4	X UP						STRC	33	X DOWN
PNPLA5	15.5	X UP						STX19	11.1	X DOWN
POLQ	9.9	X UP						STX1B	161.8	X DOWN
POSTN	79.5	X UP						STX3	15.1	X DOWN
POU3F4	64.5	X UP						STXBP1	7	X DOWN
PPBP	52.7	X UP						STXBP5L	48.5	X DOWN
PPFIBP1	5.4	X UP						STYK1	10.1	X DOWN
PPFIBP2	8.1	X UP						SULT2A1	16.8	X DOWN
PPM1M	8.5	X UP						SULT4A1	13.8	X DOWN
PPP1R14A	10.8	X UP						SV2A	16	X DOWN
PPP1R18	7.9	X UP						SV2B	97.1	X DOWN
PPP1R3A	24.8	X UP						SV2C	57.4	X DOWN
PQLC3	10.4	X UP						SVOP	65.8	X DOWN
PRDM16	12.5	X UP						SVOPL	65.5	X DOWN
PRELP	18.5	X UP						SYN1	23.6	X DOWN
PRKCD	9.6	X UP						SYN2	11.9	X DOWN
PRKCH	7.4	X UP						SYN3	10.2	X DOWN
PRKX	12.9	X UP						SYNDIG1L	29	X DOWN
PRLR	6.3	X UP						SYNE4	15.2	X DOWN
PROK2	12.2	X UP						SYNGR1	5.8	X DOWN
PRPS2	9.5	X UP						SYNGR3	90.8	X DOWN
PRR5	8.5	X UP						SYP	101.9	X DOWN
PRR5L	48.5	X UP						SYT1	291.2	X DOWN
PRRG3	10.8	X UP						SYT10	6.2	X DOWN
PRRG4	139.4	X UP						SYT13	233	X DOWN
PRRX2	1841.2	X UP						SYT14	36.6	X DOWN
PRSS12	18.7	X UP						SYT16	7.9	X DOWN
PRSS16	6.9	X UP						SYT2	663	X DOWN
PRSS23	12.9	X UP						SYT3	12.9	X DOWN
PRX	23.9	X UP						SYT4	281.7	X DOWN
PSMB10	15.7	X UP						SYT5	46.8	X DOWN
PSMB8	6.2	X UP						SYT6	52.9	X DOWN
PSMB9	14.9	X UP						SYT7	25.5	X DOWN
PSTPIP1	31.8	X UP						SYT9	11.2	X DOWN
PSTPIP2	6.3	X UP						TAC3	14.1	X DOWN
PTAFR	21.8	X UP						TACR3	2187.9	X DOWN
PTCRA	13.5	X UP						TAGLN3	2761.2	X DOWN
PTGDR	97.6	X UP						TAS1R1	9.6	X DOWN
PTGER1	10.2	X UP						TAS1R3	6.7	X DOWN
PTGER2	73	X UP						TAT	12.8	X DOWN
PTGER4	46	X UP						TBR1	420.7	X DOWN
PTGES	26.7	X UP						TBX5	24.2	X DOWN
PTGFR	38.4	X UP						TCEAL5	15.7	X DOWN
PTGFRN	6.6	X UP						TCEAL6	10.7	X DOWN
PTGIR	48.8	X UP						TCTE1	53.7	X DOWN
PTGS2	13.9	X UP						TEKT2	5	X DOWN
PTK2B	6	X UP						TEPP	5.3	X DOWN
PTPN14	16.3	X UP						TEX14	5.3	X DOWN
PTPN6	15.2	X UP						TEX15	5.6	X DOWN
PTPN7	13.3	X UP						TEX38	11.1	X DOWN
PTPRB	11.1	X UP						TEX9	5.6	X DOWN
PTTG1IP	7.6	X UP						TF	1221.9	X DOWN
PTX3	66	X UP						TFAP2B	141.1	X DOWN
PXDN	5.8	X UP						TFAP2D	234.4	X DOWN
PYCARD	27	X UP						TFAP2E	16.7	X DOWN
PYHIN1	96.3	X UP						TFR2	10.4	X DOWN
QPCT	5.4	X UP						TH	7.2	X DOWN
QRFPR	6.6	X UP						THRSP	30	X DOWN
RAB13	9.9	X UP						TIGD3	21.1	X DOWN
RAB20	12.1	X UP						TIGD4	24.9	X DOWN
RAB27A	15.2	X UP						TLX2	357.2	X DOWN
RAB32	9.1	X UP						TMEM108	38.7	X DOWN
RAB34	15.2	X UP						TMEM130	6.6	X DOWN
RAB38	9	X UP						TMEM132C	6.7	X DOWN
RAB44	74.8	X UP						TMEM132D	261.4	X DOWN
RAB7B	8.8	X UP						TMEM136	8.7	X DOWN
RAC2	63.3	X UP						TMEM145	226.7	X DOWN
RAD51	6.2	X UP						TMEM151A	9.3	X DOWN
RAD54L	7.6	X UP						TMEM151B	50.2	X DOWN
RAET1E	10.3	X UP						TMEM163	20.3	X DOWN
RAET1G	6	X UP						TMEM169	6.5	X DOWN
RAMP2	37.9	X UP						TMEM178B	32.9	X DOWN
RAMP3	16.8	X UP						TMEM179	56.6	X DOWN
RAP2B	5.8	X UP						TMEM191B	38.7	X DOWN
RAPSN	6.2	X UP						TMEM196	253.6	X DOWN
RARB	6.7	X UP						TMEM215	33.2	X DOWN
RARRES1	2352.4	X UP						TMEM221	18.9	X DOWN
RARRES3	6.6	X UP						TMEM237	10.4	X DOWN
RASAL3	11.2	X UP						TMEM244	1934.8	X DOWN
RASEF	24.9	X UP						TMEM249	32.5	X DOWN
RASGRP4	31.6	X UP						TMEM59L	25.9	X DOWN
RASIP1	8.3	X UP						TMEM74	14.7	X DOWN
RASSF5	5.7	X UP						TMEM86B	6.4	X DOWN
RBMS1	8.4	X UP						TMPRSS3	25.3	X DOWN
RBMS2	9.8	X UP						TMPRSS7	32.7	X DOWN
RBMS3	55.2	X UP						TNFSF18	6	X DOWN
RBP1	5.3	X UP						TNIK	9.8	X DOWN
RBP7	6	X UP						TNR	337.3	X DOWN
RCAN1	7.5	X UP						TPD52	37.7	X DOWN
RCC1	7.2	X UP						TPH1	10.1	X DOWN
RCSD1	15.7	X UP						TPH2	17.2	X DOWN
RELB	12.9	X UP						TPPP	16.9	X DOWN
REP15	14.8	X UP						TPPP3	9.6	X DOWN
RERG	13.7	X UP						TPRX1	131.1	X DOWN
RFTN1	6.9	X UP						TRH	1992.9	X DOWN
RGCC	16.3	X UP						TRHR	57.4	X DOWN
RGMA	5.4	X UP						TRIM36	25.3	X DOWN
RGS13	11.7	X UP						TRIM46	7.6	X DOWN
RGS18	32.3	X UP						TRIM67	401.5	X DOWN
RGS2	6.9	X UP						TRIM9	17.2	X DOWN
RGS5	19.1	X UP						TRPC5	52.6	X DOWN
RHAG	204.2	X UP						TRPC7	379	X DOWN
RHBDF2	14.4	X UP						TRPM8	40.8	X DOWN
RHOD	9.5	X UP						TRPV6	17.5	X DOWN
RHOG	10.1	X UP						TSNAXIP1	11.1	X DOWN
RHOH	29	X UP						TSPAN19	7.8	X DOWN
RHOJ	6	X UP						TSPAN7	27.4	X DOWN
RHOU	12.2	X UP						TTBK1	61.1	X DOWN
RILPL2	11.3	X UP						TTC9B	305.1	X DOWN
RIPK3	31	X UP						TTLL1	5	X DOWN
RNASE1	77.1	X UP						TTLL6	6.5	X DOWN
RNASE6	43.1	X UP						TTYH1	34.1	X DOWN
RND3	13.4	X UP						TUB	9.1	X DOWN
RNF125	14.7	X UP						TUBB2A	7.8	X DOWN
ROBO4	11.2	X UP						TUBB2B	8.9	X DOWN
RORC	6.3	X UP						TUBB4B	5.4	X DOWN
RPA4	5.3	X UP						TULP1	108.8	X DOWN
RRAS	10	X UP						TULP4	7.6	X DOWN
RRM2	72.6	X UP						TVP23A	5.4	X DOWN
RSAD2	9.8	X UP						UCHL1	14.6	X DOWN
RSPO1	14	X UP						UGT3A1	36.6	X DOWN
RSPO2	21.6	X UP						ULK4	9.1	X DOWN
RSPO3	56.9	X UP						UNC119	23.2	X DOWN
RTP4	15.7	X UP						UNC13A	65.6	X DOWN
RUNX1	39.8	X UP						UNC13C	14	X DOWN
RUNX2	31.6	X UP						UNC5A	132.3	X DOWN
RUNX3	14.2	X UP						UNC5D	1533.9	X DOWN
RXFP1	37.1	X UP						UNC79	37.8	X DOWN
S100A11	41.9	X UP						UNC80	56.7	X DOWN
S100A12	32.8	X UP						USH1C	68.6	X DOWN
S100A3	14.8	X UP						USH1G	68.2	X DOWN
S100A4	35.1	X UP						USH2A	79.6	X DOWN
S100A8	49.2	X UP						USP2	12.1	X DOWN
S100A9	75.6	X UP						VAMP1	38.7	X DOWN
S100P	5.6	X UP						VAMP2	5	X DOWN
S100Z	29.6	X UP						VASH1	10.1	X DOWN
S1PR3	58.5	X UP						VAX2	22.2	X DOWN
S1PR4	22.2	X UP						VGF	27.2	X DOWN
S1PR5	90.7	X UP						VIPR2	14.4	X DOWN
SAA2	197.7	X UP						VN1R1	6.6	X DOWN
SAMD9	15.7	X UP						VOPP1	5	X DOWN
SAMD9L	11.6	X UP						VPREB3	32.4	X DOWN
SAPCD2	5.7	X UP						VSNL1	1315.8	X DOWN
SAT1	8.2	X UP						VSTM2A	541.6	X DOWN
SBNO2	8.7	X UP						VSTM2B	505.9	X DOWN
SCAMP2	6.7	X UP						VSTM5	6.8	X DOWN
SCARA5	761.2	X UP						VSX2	2153.8	X DOWN
SCARF1	10.3	X UP						VTN	12.7	X DOWN
SCARF2	10.6	X UP						VWA5B1	12.4	X DOWN
SCGB3A2	199.7	X UP						VWA5B2	29.4	X DOWN
SCIMP	33	X UP						VWA7	10.1	X DOWN
SCML4	6.2	X UP						VWC2	335.7	X DOWN
SCN4A	199	X UP						VWC2L	172.3	X DOWN
SCUBE1	46.1	X UP						VWDE	5.3	X DOWN
SCUBE2	32.8	X UP						WDR17	11	X DOWN
SCUBE3	17.7	X UP						WDR31	10.7	X DOWN
SDC1	8.9	X UP						WDR47	9.8	X DOWN
SDC2	6.4	X UP						WDR62	27.2	X DOWN
SDCBP	11.7	X UP						WDR72	24.3	X DOWN
SDR42E1	35	X UP						WDR93	5.6	X DOWN
SEC24D	18.2	X UP						WEE2	8.5	X DOWN
SECTM1	48.1	X UP						WIF1	443.5	X DOWN
SELENBP1	10.7	X UP						WNK2	9.5	X DOWN
SELL	11.1	X UP						WNT10A	61.7	X DOWN
SELP	227.7	X UP						WNT8A	18.3	X DOWN
SELPLG	16.6	X UP						WRB	5.9	X DOWN
SEMA3C	14.1	X UP						WSCD1	5.7	X DOWN
SEMA3G	9.5	X UP						WSCD2	15.7	X DOWN
SERINC2	5.8	X UP						XK	7.1	X DOWN
SERPINA1	22.5	X UP						XKR9	20	X DOWN
SERPINB8	8.7	X UP						YPEL4	9.1	X DOWN
SERPINF1	8.3	X UP						ZBBX	5.5	X DOWN
SERPINF2	13.7	X UP						ZCCHC12	11.2	X DOWN
SERPING1	47.4	X UP						ZDHHC19	6.1	X DOWN
SERPINH1	31.6	X UP						ZDHHC22	245.8	X DOWN
SETBP1	7.2	X UP						ZFR2	14.1	X DOWN
SFRP2	28.7	X UP						ZIC1	30.4	X DOWN
SFRP4	3548.9	X UP						ZIC2	66.4	X DOWN
SFT2D2	7.8	X UP						ZIC3	5.7	X DOWN
SFTPC	6.7	X UP						ZIC4	70.8	X DOWN
SGCA	111.3	X UP						ZIC5	70.5	X DOWN
SGCG	58.4	X UP						ZIM2	20.2	X DOWN
SGK3	5.8	X UP						ZMAT4	44.3	X DOWN
SGMS2	10.3	X UP						ZMYND10	22.2	X DOWN
SH2B3	10	X UP						ZMYND19	38.6	X DOWN
SH2D1A	29.5	X UP						ZNF157	8.2	X DOWN
SH2D1B	103	X UP						ZNF233	14.5	X DOWN
SH3BGRL	5.4	X UP						ZNF326	5	X DOWN
SH3BP1	7.4	X UP						ZNF385D	13	X DOWN
SH3BP4	5.2	X UP						ZNF534	15.2	X DOWN
SH3PXD2B	10.1	X UP						ZNF804A	202.8	X DOWN
SH3RF3	15	X UP						ZPBP	126.4	X DOWN
SHC1	8.5	X UP						ZPLD1	95.3	X DOWN
SHC4	6.7	X UP
SHCBP1	20.4	X UP
SHISA5	5.5	X UP
SHOX	475.8	X UP
SIGLEC10	14.3	X UP
SIGLEC11	73.8	X UP
SIGLEC12	468.3	X UP
SIGLEC6	137.4	X UP
SIGLEC7	60.7	X UP
SIGLEC9	42.3	X UP
SIK1	5.4	X UP
SIPA1	11.5	X UP
SIT1	86.9	X UP
SIX1	80.4	X UP
SIX2	21.1	X UP
SIX5	16	X UP
SKA1	6.2	X UP
SLAMF1	182.3	X UP
SLAMF6	193.4	X UP
SLAMF7	60.6	X UP
SLAMF8	87.5	X UP
SLC11A1	7.6	X UP
SLC12A4	5.5	X UP
SLC12A8	6.4	X UP
SLC14A1	124	X UP
SLC14A2	67.6	X UP
SLC16A10	12.2	X UP
SLC16A4	20	X UP
SLC16A5	12	X UP
SLC1A5	30.5	X UP
SLC22A16	11.7	X UP
SLC22A3	21.9	X UP
SLC22A6	13.5	X UP
SLC22A8	5.4	X UP
SLC24A5	14.7	X UP
SLC25A30	7.6	X UP
SLC25A43	14.8	X UP
SLC25A48	14.5	X UP
SLC26A4	35.4	X UP
SLC26A9	14.6	X UP
SLC27A3	7.7	X UP
SLC2A12	5.3	X UP
SLC2A9	6	X UP
SLC30A2	6.2	X UP
SLC30A3	16.3	X UP
SLC31A2	5.9	X UP
SLC36A2	110.6	X UP
SLC37A2	7	X UP
SLC38A10	5.5	X UP
SLC38A11	9.4	X UP
SLC39A1	6.6	X UP
SLC39A14	8.4	X UP
SLC43A1	6.3	X UP
SLC45A2	11.7	X UP
SLC5A5	6.1	X UP
SLC5A9	6.3	X UP
SLC6A12	13	X UP
SLC6A20	8.3	X UP
SLC6A4	49.3	X UP
SLC7A7	34.2	X UP
SLC7A8	7	X UP
SLC8B1	11.4	X UP
SLC9A3	47.8	X UP
SLC9A3R2	5.2	X UP
SLC9A9	22.6	X UP
SLCO1A2	6.6	X UP
SLCO2A1	239.4	X UP
SLCO2B1	34.9	X UP
SLCO4C1	9.9	X UP
SLFN11	44.1	X UP
SLFN12	24.4	X UP
SLFN12L	48.4	X UP
SLFN5	9.7	X UP
SLIT3	6.2	X UP
SMAD3	12.6	X UP
SMAD6	7.2	X UP
SMAGP	12.8	X UP
SMO	5.7	X UP
SMOC1	11.4	X UP
SMOC2	78.5	X UP
SMYD1	36.9	X UP
SNAI2	116.4	X UP
SNAP23	10.4	X UP
SNCAIP	16.8	X UP
SNX20	43.4	X UP
SNX33	13.7	X UP
SNX9	5.8	X UP
SOCS1	8.4	X UP
SOCS2	6.5	X UP
SOCS3	21.2	X UP
SOD2	6.3	X UP
SOD3	9.5	X UP
SOX1	81.1	X UP
SOX10	116.9	X UP
SOX7	5.3	X UP
SP100	35.7	X UP
SP110	8.5	X UP
SP140L	8.3	X UP
SPARC	6.9	X UP
SPATC1	45.4	X UP
SPI1	41.4	X UP
SPINK5	12.9	X UP
SPINT1	5.1	X UP
SPN	9	X UP
SPNS2	5.2	X UP
SPON2	9.5	X UP
SPPL2A	7.7	X UP
SPR	5.5	X UP
SPRY4	8.5	X UP
SPSB1	6.8	X UP
SRPX	18.9	X UP
SRPX2	86.8	X UP
SSPN	7.8	X UP
ST14	37	X UP
ST8SIA4	5.2	X UP
STAB1	119.2	X UP
STAP1	94.3	X UP
STARD13	9.8	X UP
STARD8	35.3	X UP
STAT5A	8.6	X UP
STAT6	17.7	X UP
STEAP1	14.7	X UP
STEAP2	6.1	X UP
STEAP3	11.3	X UP
STEAP4	158.9	X UP
STK10	10.1	X UP
STK17B	44.4	X UP
STK38	5.4	X UP
STOM	29.5	X UP
STRA6	5.5	X UP
STX11	18.3	X UP
SUCLG2	5.1	X UP
SUCNR1	21.8	X UP
SULT1A2	5.6	X UP
SULT1C2	115.8	X UP
SULT1E1	54.3	X UP
SUSD2	15	X UP
SUSD5	23.8	X UP
SVEP1	210.3	X UP
SWAP70	7	X UP
SYDE1	6.8	X UP
SYK	17.3	X UP
SYNC	18.3	X UP
SYNGR2	8.5	X UP
SYNPO2	21.6	X UP
SYTL3	5.1	X UP
SYTL4	7.6	X UP
TACC1	5.6	X UP
TACSTD2	15.3	X UP
TAGAP	8.4	X UP
TAGLN	44.4	X UP
TAL1	8	X UP
TAX1BP3	18.9	X UP
TBX18	54.8	X UP
TBX19	5.4	X UP
TBX21	5.4	X UP
TBXA2R	25.8	X UP
TBXAS1	11.2	X UP
TCAP	7.3	X UP
TCF7L1	16.1	X UP
TCIRG1	8.2	X UP
TDO2	76.1	X UP
TEAD2	11	X UP
TEAD4	14.2	X UP
TEK	18	X UP
TESPA1	31.9	X UP
TFF3	21.4	X UP
TFPI	11.6	X UP
TGFB1	18.3	X UP
TGFB1I1	7.3	X UP
TGFB3	21.3	X UP
TGFBR2	45.1	X UP
TGFBR3	33.8	X UP
TGIF1	29.2	X UP
THBS1	395.5	X UP
THBS2	40.6	X UP
THBS4	6.3	X UP
THEMIS	96.3	X UP
THEMIS2	26	X UP
THPO	16.1	X UP
THSD4	16.9	X UP
TICRR	7.4	X UP
TIE1	13.7	X UP
TIMD4	22.3	X UP
TIMP2	6.7	X UP
TIMP3	12.6	X UP
TIMP4	9.7	X UP
TINAGL1	15.2	X UP
TK1	55	X UP
TLE2	6.1	X UP
TLN1	10.9	X UP
TLR1	12.2	X UP
TLR3	5.7	X UP
TLR4	6.8	X UP
TLR5	9.9	X UP
TLR6	8	X UP
TLR8	87.3	X UP
TM4SF1	8.9	X UP
TMBIM1	13.4	X UP
TMC6	6.9	X UP
TMC8	19	X UP
TMCC3	6.8	X UP
TMEM100	17.2	X UP
TMEM119	27.2	X UP
TMEM125	8	X UP
TMEM140	62.9	X UP
TMEM150B	192	X UP
TMEM154	14.6	X UP
TMEM173	35.3	X UP
TMEM176A	7.9	X UP
TMEM176B	6.7	X UP
TMEM200B	9.8	X UP
TMEM204	22.8	X UP
TMEM255A	8.4	X UP
TMEM39A	5.1	X UP
TMEM51	43	X UP
TMEM63A	5	X UP
TMEM88	12.2	X UP
TMEM98	8.8	X UP
TMOD1	5.2	X UP
TMPRSS13	14.8	X UP
TMPRSS2	49.3	X UP
TMSB4X	10.4	X UP
TMTC1	8	X UP
TNF	24.1	X UP
TNFAIP6	244.6	X UP
TNFAIP8	13	X UP
TNFAIP8L2	41.2	X UP
TNFAIP8L3	13.2	X UP
TNFRSF10A	13.3	X UP
TNFRSF10B	10.7	X UP
TNFRSF10C	11.1	X UP
TNFRSF10D	14.6	X UP
TNFRSF11A	14.2	X UP
TNFRSF11B	84.5	X UP
TNFRSF14	14.7	X UP
TNFRSF1B	32	X UP
TNFRSF4	18.7	X UP
TNFRSF8	14.4	X UP
TNFSF10	18.4	X UP
TNFSF13B	55.3	X UP
TNFSF14	87.8	X UP
TNFSF15	31.2	X UP
TNFSF8	30	X UP
TNKS1BP1	6.1	X UP
TNN	1310.1	X UP
TNNC1	106.8	X UP
TNNI1	40.7	X UP
TNNI2	154.9	X UP
TNNT3	208.5	X UP
TNS1	10.3	X UP
TNS3	9.1	X UP
TNXB	19.5	X UP
TOP2A	34.7	X UP
TOR4A	18.2	X UP
TP53	6.5	X UP
TP53I11	7.9	X UP
TP63	18.3	X UP
TPBG	8.4	X UP
TPD52L1	23.4	X UP
TPM2	27.3	X UP
TPM4	5.6	X UP
TPP1	5.4	X UP
TPSAB1	1317.3	X UP
TPSB2	61.5	X UP
TPST2	5.2	X UP
TRABD2A	6	X UP
TRABD2B	294.5	X UP
TRAF3IP2	8.6	X UP
TRAF3IP3	6.4	X UP
TRAM2	5.4	X UP
TRAPPC3L	14	X UP
TRAT1	141.2	X UP
TREM1	12	X UP
TREML2	14.8	X UP
TRIM10	69.2	X UP
TRIM14	7.1	X UP
TRIM21	7.4	X UP
TRIM22	26.2	X UP
TRIM38	45.7	X UP
TRIM47	5	X UP
TRIM5	14.5	X UP
TRIM54	12.8	X UP
TRIM56	12.2	X UP
TRIM6	18.5	X UP
TRIM63	309.1	X UP
TRPA1	43.1	X UP
TRPV4	21.7	X UP
TSHR	238.2	X UP
TSKU	8.9	X UP
TSLP	5.3	X UP
TSPAN10	24.4	X UP
TSPAN12	6	X UP
TSPAN4	8.1	X UP
TSPAN8	22.9	X UP
TSPO2	74.1	X UP
TTYH3	5.8	X UP
TUBB6	28.5	X UP
TWIST1	19.9	X UP
TXNDC5	6.1	X UP
TYR	11734.8	X UP
TYROBP	51.7	X UP
UBA7	14.5	X UP
UBE2U	8	X UP
UBL4B	290	X UP
UCP2	8.2	X UP
UGT2B7	37.9	X UP
UGT3A2	5.4	X UP
UGT8	5.5	X UP
UHRF1	11.2	X UP
ULBP1	17	X UP
UNC45B	264	X UP
UNC93B1	20.5	X UP
USP18	9.4	X UP
USP53	10	X UP
UTRN	5.4	X UP
VAMP5	13.3	X UP
VAMP8	25.1	X UP
VASH2	7.6	X UP
VASN	9.7	X UP
VAT1	9.1	X UP
VAV1	30.5	X UP
VCAM1	66.1	X UP
VCAN	40.7	X UP
VDR	10.2	X UP
VIT	199.2	X UP
VMO1	37.8	X UP
VMP1	5.7	X UP
VNN1	59.8	X UP
VNN2	25.5	X UP
VNN3	18.8	X UP
VSIG4	94.5	X UP
VWF	13.9	X UP
WAS	16	X UP
WASF2	5.6	X UP
WEE1	5.8	X UP
WFIKKN2	15.6	X UP
WIPF1	11.9	X UP
WIPI1	6.6	X UP
WISP1	128.8	X UP
WNK4	17.4	X UP
WNT2	11.4	X UP
WNT9A	40.5	X UP
WTIP	6.7	X UP
WWC3	9	X UP
WWTR1	17.4	X UP
XAF1	36	X UP
XBP1	5.4	X UP
XCL1	29.9	X UP
XG	34.8	X UP
XIRP1	46.8	X UP
XIRP2	22.5	X UP
XPNPEP2	133.5	X UP
YAP1	10.7	X UP
ZBTB16	9.7	X UP
ZC3H12A	7.7	X UP
ZC3H12D	10.6	X UP
ZC3HAV1L	7.1	X UP
ZFP36	7.1	X UP
ZFP36L1	5.7	X UP
ZFP36L2	8.1	X UP
ZFP57	224.9	X UP
ZG16B	132.5	X UP
ZNF280A	70.3	X UP
ZNF366	5.9	X UP
ZNF703	7.6	X UP
ZYX	5.1	X UP

## Sheet: Periphery - Early VS Normsl
Peripheral retina, up-regulated early AMD VS normal							Peripheral retina, down-regulated early AMD VS normal
GENE	FOLD						GENE	FOLD
MTRNR2L6	1819	X UP					GLP1R	10.8	X DOWN
MTRNR2L12	194.3	X UP					PDIA2	9	X DOWN
ACTG2	35.4	X UP					STX16-NPEPL1	7.2	X DOWN
CDR1	34.9	X UP					LIME1	6.6	X DOWN
DES	31.3	X UP					SLC26A10	6	X DOWN
CNTN4-AS1	11.6	X UP					IGLV1-40	5	X DOWN
HIST2H4A	7.1	X UP					RTEL1-TNFRSF6B	4.7	X DOWN
RHD	6.5	X UP					NEIL1	4.6	X DOWN
BCYRN1	6	X UP					HSF4	4.5	X DOWN
CADM3-AS1	5.1	X UP					GOLGA8A	4.4	X DOWN
CCNO	4	X UP					RAB41	4.3	X DOWN
FHIT	3.5	X UP					LCNL1	4.1	X DOWN
S100A11	3.1	X UP					BRICD5	4	X DOWN
EDARADD	3.1	X UP					IZUMO4	3.9	X DOWN
AZGP1	2.8	X UP					CRH	3.9	X DOWN
RPL39	2.8	X UP					WDR90	3.9	X DOWN
C7orf31	2	X UP					SCNN1D	3.9	X DOWN
MMAA	1.9	X UP					LRRC74B	3.8	X DOWN
ADGRL4	1.9	X UP					SRPK3	3.8	X DOWN
GCNT2	1.8	X UP					MYO15B	3.7	X DOWN
APBB2	1.8	X UP					CCDC154	3.6	X DOWN
FAM107A	1.8	X UP					NPIPB15	3.6	X DOWN
CDC42EP3	1.7	X UP					PTOV1-AS2	3.6	X DOWN
RPL23A	1.6	X UP					NOXA1	3.5	X DOWN
SLC19A3	1.6	X UP					RHBDL1	3.5	X DOWN
TRIM24	1.5	X UP					AP1G2	3.4	X DOWN
							MST1	3.3	X DOWN
							RAB26	3.2	X DOWN
							CCDC78	3.2	X DOWN
							MEG3	3.2	X DOWN
							PIDD1	3.1	X DOWN
							MAN2C1	3	X DOWN
							LINC00893	3	X DOWN
							COL16A1	2.9	X DOWN
							LENG8	2.9	X DOWN
							KAT2A	2.9	X DOWN
							PKD1	2.8	X DOWN
							RFPL3S	2.8	X DOWN
							CCER2	2.8	X DOWN
							ZMYND19	2.8	X DOWN
							MAMDC4	2.8	X DOWN
							CCDC189	2.8	X DOWN
							LINC01089	2.7	X DOWN
							ZGLP1	2.7	X DOWN
							MAPK11	2.7	X DOWN
							DNAAF1	2.7	X DOWN
							TMEM147-AS1	2.7	X DOWN
							SPTBN5	2.7	X DOWN
							CORO6	2.6	X DOWN
							MRI1	2.6	X DOWN
							DUS1L	2.5	X DOWN
							RHOT2	2.5	X DOWN
							CSAD	2.5	X DOWN
							COL9A1	2.5	X DOWN
							ELMO3	2.5	X DOWN
							LTB4R	2.5	X DOWN
							MC1R	2.5	X DOWN
							CHTF18	2.5	X DOWN
							RGS11	2.5	X DOWN
							ENGASE	2.5	X DOWN
							C19orf71	2.5	X DOWN
							GOLGA8N	2.4	X DOWN
							RHPN1	2.4	X DOWN
							PNCK	2.4	X DOWN
							CDK10	2.4	X DOWN
							ULK3	2.4	X DOWN
							TNFRSF25	2.4	X DOWN
							TGM1	2.3	X DOWN
							SNRNP70	2.3	X DOWN
							EXD3	2.3	X DOWN
							GABPB1-AS1	2.2	X DOWN
							EME2	2.2	X DOWN
							TRMU	2.2	X DOWN
							KMT5C	2.2	X DOWN
							TSNAXIP1	2.2	X DOWN
							ARGLU1	2.2	X DOWN
							SNHG10	2.2	X DOWN
							IFT20	2.2	X DOWN
							PAN2	2.2	X DOWN
							PABPN1	2.2	X DOWN
							KIAA0895L	2.1	X DOWN
							CES4A	2.1	X DOWN
							BAIAP2L2	2.1	X DOWN
							CAPS	2.1	X DOWN
							SGSM2	2.1	X DOWN
							IDUA	2.1	X DOWN
							CCDC84	2.1	X DOWN
							CCDC57	2.1	X DOWN
							TMEM80	2.1	X DOWN
							OSBPL7	2.1	X DOWN
							LMBR1L	2.1	X DOWN
							CD163L1	2.1	X DOWN
							CACNA2D4	2	X DOWN
							CARD9	2	X DOWN
							TUBGCP6	2	X DOWN
							EMC9	2	X DOWN
							TRPV1	2	X DOWN
							UBXN11	2	X DOWN
							SLC2A11	2	X DOWN
							MIR9-3HG	2	X DOWN
							SPPL2B	2	X DOWN
							CCDC157	2	X DOWN
							CEP164	2	X DOWN
							RPS6KL1	2	X DOWN
							SRSF5	1.9	X DOWN
							RBP5	1.9	X DOWN
							ZNF276	1.9	X DOWN
							CAPN10	1.9	X DOWN
							LUC7L3	1.9	X DOWN
							ACAP3	1.9	X DOWN
							ADCK5	1.9	X DOWN
							LINC01315	1.9	X DOWN
							TAZ	1.8	X DOWN
							C21orf58	1.8	X DOWN
							C1orf159	1.8	X DOWN
							MYO19	1.8	X DOWN
							RHBDD3	1.8	X DOWN
							FASTK	1.8	X DOWN
							APBA3	1.7	X DOWN
							SFSWAP	1.7	X DOWN
							SH2B1	1.7	X DOWN
							PUS1	1.7	X DOWN
							KLHL17	1.7	X DOWN
							D2HGDH	1.7	X DOWN
							DFFB	1.7	X DOWN
							INO80C	1.7	X DOWN
							FAM227A	1.7	X DOWN
							PQLC1	1.7	X DOWN
							MIB2	1.7	X DOWN
							CYB561A3	1.6	X DOWN
							ALOX12-AS1	1.6	X DOWN
							CLK3	1.6	X DOWN
							PGAP2	1.6	X DOWN
							GAS8	1.6	X DOWN
							NAA40	1.5	X DOWN
							LYSMD4	1.5	X DOWN
							SLC25A42	1.5	X DOWN
							CREBZF	1.5	X DOWN
							KMT5A	1.5	X DOWN
							MAU2	1.5	X DOWN
							DPP7	1.4	X DOWN
							PCSK7	1.4	X DOWN
							PPP1R16A	1.4	X DOWN

## Sheet: Periphery - Late VS Normal
Periphery, Late AMD VS Normal ; up-regulated genes retained for pathway analysis								Periphery, Late AMD VS Normal ; down-regulated genes retained for pathway analysis
GENE	FOLD							GENE	FOLD
ABCG2	2.2	X UP						AP1G2	2.8	X DOWN
ACADL	4	X UP						ARHGEF16	2.2	X DOWN
ACKR3	2.6	X UP						ATF4	2.1	X DOWN
ACTA1	11.2	X UP						ATP4A	10.9	X DOWN
ACTG2	37	X UP						ATP6V1B1	2.6	X DOWN
ADCY3	3	X UP						BAIAP2L2	2.3	X DOWN
ADD2	2.2	X UP						BLM	2	X DOWN
ADRB2	3.9	X UP						CABP2	2.6	X DOWN
AHNAK	3	X UP						CCDC114	2.8	X DOWN
AHR	2.3	X UP						CCDC57	2.8	X DOWN
AKR1B10	82.5	X UP						CEP164	2.4	X DOWN
ALDH1A1	5.7	X UP						CHMP6	2.3	X DOWN
ALDH1B1	2.2	X UP						CHTF18	2.6	X DOWN
ALDH1L2	2.5	X UP						CLDND2	2.5	X DOWN
ANG	2.1	X UP						COL5A3	5.1	X DOWN
ANGPT1	8.1	X UP						COL9A1	2.3	X DOWN
ANGPTL5	5.8	X UP						CRH	5.1	X DOWN
ANGPTL7	13.5	X UP						CROCC	2.3	X DOWN
ANPEP	7.6	X UP						CYB5R2	2.4	X DOWN
ANXA1	4.6	X UP						DDC	2.1	X DOWN
ANXA2	2.9	X UP						DDIT3	2	X DOWN
ANXA9	3.9	X UP						DNAAF1	3.7	X DOWN
AOX1	3.7	X UP						ELMO3	3.1	X DOWN
APBA1	2.3	X UP						EME2	2.1	X DOWN
APOB	11.6	X UP						ENGASE	2.5	X DOWN
APOL3	3.8	X UP						EVL	2.1	X DOWN
AQP1	12.3	X UP						FBXW9	2.3	X DOWN
AQP9	3.8	X UP						GIPR	3.2	X DOWN
AR	4.3	X UP						HDC	2.5	X DOWN
ARAP2	2.7	X UP						HPX	2.5	X DOWN
ASB14	2.7	X UP						IFT20	2.3	X DOWN
ATP6V1C2	3.9	X UP						IGDCC3	2.2	X DOWN
BCL11B	2.4	X UP						ITGA2B	2.5	X DOWN
BDNF	2.1	X UP						IZUMO4	4.9	X DOWN
BGN	7.4	X UP						LENG8	4.4	X DOWN
BOLA2	7.6	X UP						LLGL2	2.9	X DOWN
C1QA	3.7	X UP						LMBR1L	2.3	X DOWN
C1QB	3.2	X UP						MAN2C1	3.2	X DOWN
C1QC	3.1	X UP						MAPK11	2.7	X DOWN
C1S	4.1	X UP						MMP23B	3.6	X DOWN
C2	2.5	X UP						MSLNL	10.3	X DOWN
C2orf88	2.3	X UP						MYO19	2.2	X DOWN
C5orf38	3.9	X UP						MYO9B	2	X DOWN
C7	4	X UP						NEIL1	2.1	X DOWN
CALCRL	3	X UP						NOXA1	3.1	X DOWN
CALD1	2.4	X UP						NOXO1	4.1	X DOWN
CARD16	3.5	X UP						NR2E3	2	X DOWN
CBR3	3.1	X UP						NRL	2.2	X DOWN
CCDC73	9.6	X UP						OFD1	2.1	X DOWN
CCL4	6.2	X UP						OVCH2	2.4	X DOWN
CCR1	2.5	X UP						PCSK4	3	X DOWN
CCR2	4.6	X UP						PDIA2	7.4	X DOWN
CD109	2.2	X UP						PITPNM3	2.2	X DOWN
CD200R1	3.2	X UP						PKD1	2.6	X DOWN
CD209	7.5	X UP						PKHD1	4	X DOWN
CD274	2.2	X UP						PKMYT1	2.5	X DOWN
CD34	3.9	X UP						PNKP	2.2	X DOWN
CD36	15.3	X UP						PPP1R32	2.3	X DOWN
CD53	2.8	X UP						PRCD	3.1	X DOWN
CD69	8.4	X UP						PRL	3	X DOWN
CD8A	3.2	X UP						QPCTL	2.1	X DOWN
CDCP1	3.4	X UP						RAD51AP1	2.1	X DOWN
CFD	9.3	X UP						RAD9A	2	X DOWN
CLEC14A	2.3	X UP						RGS11	2.6	X DOWN
CLEC3B	4.9	X UP						RHOT2	3	X DOWN
CLSTN2	2.7	X UP						RHPN1	3	X DOWN
CNN1	11.4	X UP						RIBC1	2.1	X DOWN
COL12A1	5.3	X UP						ROM1	2.4	X DOWN
COL13A1	18.4	X UP						SCTR	6.3	X DOWN
COL14A1	9.9	X UP						SFI1	2.5	X DOWN
COL15A1	25.7	X UP						SLC26A10	3	X DOWN
COL1A1	15.9	X UP						SNRNP70	2.2	X DOWN
COL6A2	5.7	X UP						SPATA7	2.8	X DOWN
COL6A3	46	X UP						SPSB2	2.4	X DOWN
COLGALT2	2	X UP						SPTBN5	3.2	X DOWN
CPLX1	2.2	X UP						SRSF5	2.4	X DOWN
CPS1	2.6	X UP						TUBGCP6	2.1	X DOWN
CRHBP	6.4	X UP						U2AF1L4	2.3	X DOWN
CSF1	2.9	X UP						UBAP1L	2.1	X DOWN
CSRP1	2.1	X UP						ULK3	2.4	X DOWN
CTGF	4.6	X UP						UNC119	2.2	X DOWN
CTHRC1	3.3	X UP						WDR90	4.6	X DOWN
CXCR2	3.6	X UP						XRCC3	2.2	X DOWN
CYP3A5	5.5	X UP						XRRA1	2	X DOWN
CYP4X1	2.2	X UP
CYP4Z1	4.4	X UP
CYTIP	3.2	X UP
CYTL1	5.4	X UP
DAPP1	2.5	X UP
DCT	4.1	X UP
DDIT4L	4	X UP
DES	87.2	X UP
DLC1	3.8	X UP
DMTN	2.3	X UP
DOCK2	2.2	X UP
DOK2	7.3	X UP
DSE	2.1	X UP
DTX3L	2.2	X UP
DUOX1	4.4	X UP
DYSF	2.2	X UP
EBF1	4.8	X UP
EBF2	8.3	X UP
EDA	2.1	X UP
EDARADD	3.2	X UP
EDNRA	10.4	X UP
ELMO1	2.1	X UP
EMILIN1	3.4	X UP
ENG	3.5	X UP
ENPP1	3.1	X UP
ENTPD3	3.1	X UP
ETS1	3.2	X UP
EYA1	3.2	X UP
F2R	3.8	X UP
F5	4.4	X UP
FABP3	3.4	X UP
FABP4	6.6	X UP
FAM114A1	2.1	X UP
FAT4	2.1	X UP
FBLN1	20.6	X UP
FBLN2	4.4	X UP
FBXO40	6.5	X UP
FCER1G	2.7	X UP
FCGR2A	2.5	X UP
FCGR3A	3.5	X UP
FGD5	2.8	X UP
FGF10	3.6	X UP
FGF12	2.2	X UP
FGL2	3.8	X UP
FHDC1	3	X UP
FIBIN	4.2	X UP
FLT4	3.2	X UP
FMO1	6.6	X UP
FMO2	4.3	X UP
FMO5	2	X UP
FMOD	2.6	X UP
FN1	9.9	X UP
FOLR2	13	X UP
FOXC2	13	X UP
FOXF2	7.3	X UP
FOXL1	10.3	X UP
FOXL2	7.2	X UP
FPR3	6.3	X UP
FRK	2.4	X UP
FST	6	X UP
FZD1	2.2	X UP
GABRE	4.9	X UP
GALNT15	2.2	X UP
GAPDHS	11.3	X UP
GAPT	2.6	X UP
GAS2L3	3.1	X UP
GATA2	3.9	X UP
GBGT1	2.4	X UP
GBP1	2.2	X UP
GBP2	4.6	X UP
GBP3	3.2	X UP
GCNT1	2.1	X UP
GCNT4	6.1	X UP
GGT5	5	X UP
GHR	3.7	X UP
GIMAP1	2.9	X UP
GIMAP2	2.7	X UP
GIMAP4	2.7	X UP
GIMAP5	4.5	X UP
GIMAP6	2.4	X UP
GIMAP7	2.7	X UP
GIMAP8	3	X UP
GJA5	9.9	X UP
GLRX	2.1	X UP
GNB4	4	X UP
GNG10	7.9	X UP
GPR161	2.2	X UP
GPR20	17.2	X UP
GPSM3	2.4	X UP
GPX8	2.6	X UP
HAS2	9.5	X UP
HCAR1	8.4	X UP
HECA	2.1	X UP
HECW2	2.1	X UP
HHIP	2.4	X UP
HIST1H2AH	2.3	X UP
HIST1H2BJ	2.1	X UP
HIST1H3I	7	X UP
HIST2H4A	6.8	X UP
HPGD	2.5	X UP
HPGDS	4.4	X UP
HPSE	2.3	X UP
HRH1	2.8	X UP
HS3ST5	2.1	X UP
HS6ST3	2.3	X UP
HSD11B1	4.2	X UP
HSPA2	2.3	X UP
HTATIP2	2.4	X UP
HTR1B	5.5	X UP
HTR2B	4	X UP
IBSP	4.4	X UP
IFI16	2.6	X UP
IFI44	3	X UP
IFIH1	2.1	X UP
IGFBP2	2.7	X UP
IGFBP3	2.3	X UP
IGFBP7	3.1	X UP
IHH	6.9	X UP
IKBKE	3.2	X UP
IKZF1	2.8	X UP
IKZF3	9	X UP
IL1B	5.6	X UP
IL1RN	4.4	X UP
IL22RA1	3.2	X UP
INPP5D	2.2	X UP
IRF4	35.7	X UP
IRS1	2.1	X UP
IRX1	4.7	X UP
IRX2	4.3	X UP
IRX3	2.1	X UP
ISLR2	3.5	X UP
ITGA1	2.9	X UP
ITGAL	3	X UP
ITGB3	2.4	X UP
JAKMIP2	2	X UP
JPH2	12.2	X UP
KCNA2	2.4	X UP
KCNJ15	2.4	X UP
KCNJ16	2.9	X UP
KCNJ3	2.2	X UP
KCNK12	4.6	X UP
KCNQ3	2	X UP
KCNQ5	3.1	X UP
KCTD12	2.1	X UP
KLB	16.4	X UP
KLF4	4.3	X UP
KLF5	5.5	X UP
KLF7	2.3	X UP
KLF8	2.8	X UP
KLHL30	11.2	X UP
KLRB1	15	X UP
KNCN	4	X UP
LACC1	2.2	X UP
LAMA4	6.8	X UP
LAMB1	2.1	X UP
LAMC1	2.6	X UP
LAPTM5	2.4	X UP
LAX1	4.4	X UP
LCP2	2.3	X UP
LGI2	4.3	X UP
LHFPL5	3.8	X UP
LNX1	2	X UP
LPAR1	2.7	X UP
LPL	2.6	X UP
LPP	3.7	X UP
LRRC3B	2.3	X UP
LRRC8C	3.7	X UP
LTBP1	5.3	X UP
LTF	11	X UP
LUZP1	2.2	X UP
LY9	60.4	X UP
LY96	3	X UP
LYVE1	8.2	X UP
MAGED4	5.9	X UP
MAP1LC3C	28.2	X UP
MCOLN3	3.6	X UP
MCTP1	4.1	X UP
MEOX2	6.3	X UP
MFSD6	2.5	X UP
MLANA	181.9	X UP
MLPH	7.4	X UP
MMACHC	2	X UP
MME	10	X UP
MMRN1	5	X UP
MRVI1	3	X UP
MSX2	5.3	X UP
MTHFD2	2.8	X UP
MTRNR2L12	86.4	X UP
MTRNR2L6	439.4	X UP
MYADM	2.4	X UP
MYC	3.4	X UP
MYL1	87.6	X UP
MYL10	20.8	X UP
MYOC	27.9	X UP
MYOCD	13.3	X UP
MYOT	6.8	X UP
MYOZ2	3.2	X UP
MYOZ3	2.9	X UP
NEFH	2.4	X UP
NEFM	3.1	X UP
NEURL1B	3	X UP
NEXN	6.3	X UP
NFE2L3	2.8	X UP
NLRC4	3.8	X UP
NMI	2.7	X UP
NMNAT2	2.5	X UP
NOTO	9.4	X UP
NOV	3	X UP
NPR3	5.4	X UP
NPY5R	2.7	X UP
NR2F2	2.6	X UP
NRP2	2.2	X UP
OLFML3	16.5	X UP
OMD	27.7	X UP
OPN3	2.8	X UP
OR2W3	3.1	X UP
OSMR	3	X UP
OSR2	37.4	X UP
P2RX7	3.1	X UP
P2RY12	3.3	X UP
P2RY14	5	X UP
PALM3	2.1	X UP
PARP14	2.1	X UP
PCDH12	5.5	X UP
PDE4C	3.1	X UP
PDE5A	2.2	X UP
PDGFRB	2.2	X UP
PDK4	4.8	X UP
PEAR1	5.1	X UP
PENK	5	X UP
PERM1	4.6	X UP
PIEZO2	5.6	X UP
PIK3CD	2.8	X UP
PIK3CG	3.2	X UP
PKN3	2.1	X UP
PLA2G4A	2.4	X UP
PLAC8	3.2	X UP
PLAGL1	2.4	X UP
PLAT	2.7	X UP
PLEK	3.2	X UP
PLLP	3.1	X UP
PLXND1	2.3	X UP
POU4F2	4.3	X UP
PPARG	2.6	X UP
PPP1R14A	6.3	X UP
PQLC3	2.1	X UP
PRG4	9.7	X UP
PRKG2	4.5	X UP
PRLR	3.7	X UP
PRPH	4	X UP
PRRG4	4.7	X UP
PRRX2	85.4	X UP
PRUNE2	4.4	X UP
PTGER4	2.9	X UP
PTGES	3.6	X UP
PTGIS	11.1	X UP
PTH1R	2.9	X UP
PTHLH	2.9	X UP
PTPN3	2.5	X UP
PTPRC	2.4	X UP
PTX3	2.4	X UP
QRFPR	2.9	X UP
RASEF	2.6	X UP
RASL11A	3.9	X UP
RASSF5	2.1	X UP
RBM24	2.5	X UP
RBPMS	7.3	X UP
RERG	2.2	X UP
RGS7BP	3	X UP
RPL39	2.4	X UP
RSPO3	4.8	X UP
RUNX3	3.1	X UP
S100A11	5.6	X UP
S100A4	3.6	X UP
SAMD9	2.2	X UP
SCARA5	16.2	X UP
SCN1A	2.8	X UP
SELL	3	X UP
SEMA3D	2.2	X UP
SEMA3G	3	X UP
SERPINE2	2.8	X UP
SGCA	7.6	X UP
SGCD	2.8	X UP
SHE	2.8	X UP
SHH	2.8	X UP
SHOX2	15.7	X UP
SLAMF6	16.8	X UP
SLAMF8	3.1	X UP
SLC19A3	2.1	X UP
SLC25A43	2.7	X UP
SLC6A17	3	X UP
SLCO4C1	6.6	X UP
SLPI	19.3	X UP
SNAI2	9.9	X UP
SNX16	2.2	X UP
SNX9	2.2	X UP
SOD3	3	X UP
SP100	3.1	X UP
SPARCL1	2.1	X UP
SPTA1	4.2	X UP
ST14	3.1	X UP
ST3GAL6	2.3	X UP
ST6GAL1	3.4	X UP
ST8SIA4	3.1	X UP
STAB1	4.3	X UP
STEAP1	2.8	X UP
STK17B	4.2	X UP
STK32A	2.2	X UP
STMN2	2.9	X UP
SUSD5	8.1	X UP
SYNC	3.1	X UP
SYNPO2	5.9	X UP
SYT2	4.6	X UP
TAL1	2.7	X UP
TBC1D8B	2	X UP
TBX1	4.2	X UP
TBX15	3.6	X UP
TBX18	17.8	X UP
TFAP2D	2.4	X UP
TFEC	2.3	X UP
TGFB1I1	3.3	X UP
TGFBI	2.7	X UP
TGFBR3	2.7	X UP
THBS2	3	X UP
THEMIS	15.8	X UP
THPO	5.5	X UP
TIMP4	4.3	X UP
TLR1	2.1	X UP
TLR2	2.1	X UP
TLR4	2.4	X UP
TLR5	2.1	X UP
TLR8	2.6	X UP
TMEM119	6.6	X UP
TMEM140	3.2	X UP
TMEM151B	2.1	X UP
TMEM173	3.5	X UP
TMEM229A	2.5	X UP
TMEM246	2	X UP
TMEM51	2.9	X UP
TMEM65	2.8	X UP
TNFAIP8L2	3.3	X UP
TNFRSF10A	2.7	X UP
TNFRSF11B	6.5	X UP
TNFRSF21	2.8	X UP
TNFSF10	3.2	X UP
TNFSF15	9	X UP
TNXB	3	X UP
TP63	6.5	X UP
TPBG	4.4	X UP
TRAF3IP3	3.1	X UP
TRIM6	4.5	X UP
TXLNB	4.4	X UP
TXNIP	3.5	X UP
TYR	78.6	X UP
UBE2E2	2.1	X UP
UCHL1	2.4	X UP
UGT8	5.3	X UP
UTRN	2.5	X UP
VCAN	6.9	X UP
WISP2	10.5	X UP
WNT5A	3.1	X UP
WNT9A	3	X UP
XAF1	2.8	X UP
XIRP2	4.5	X UP
ZACN	10	X UP
