# Supplementary material for: Implication of specific retinal cell-type involvement and gene expression changes in AMD progression using integrative analysis of single-cell and bulk RNA-seq profiling
Source: Sci Rep. 2021 Aug 2;11:15612. doi: 10.1038/s41598-021-95122-3 (PMC8329233; doi:10.1038/s41598-021-95122-3)
Supplement: Supplementary file 11 — Supplementary Information 11. [file 41598_2021_95122_MOESM11_ESM.xlsx]

## Sheet: Macula, Late VS Normal
Macula, Late AMD VS Normal
Pathways Selected by UP-regulated genes
#term ID	term description	observed gene count	background gene count	false discovery rate	matching proteins in your network (IDs)	matching proteins in your network (labels)
hsa04060	Cytokine-cytokine receptor interaction	73	263	2.9e-17	ENSP00000215781,ENSP00000216223,ENSP00000225831,ENSP00000225844,ENSP00000226317,ENSP00000226524,ENSP00000227752,ENSP00000228918,ENSP00000242208,ENSP00000246657,ENSP00000257290,ENSP00000259607,ENSP00000261799,ENSP00000261937,ENSP00000262345,ENSP00000263341,ENSP00000263851,ENSP00000264260,ENSP00000264563,ENSP00000272928,ENSP00000286301,ENSP00000286758,ENSP00000290200,ENSP00000290219,ENSP00000292301…	ACKR3,CCL13,CCL18,CCL19,CCL2,CCL20,CCL21,CCL26,CCL3,CCL4,CCL5,CCL8,CCR2,CCR4,CCR5,CCR7,CD40LG,CLCF1,CNTF,CSF1,CSF1R,CSF2RA,CSF2RB,CXCL1,CXCL10,CXCL13,CXCL2,CXCL3,CXCL6,CXCL8,CXCL9,CXCR1,CXCR2,EDA,EDA2R,FASLG,FLT4,GHR,IFNGR2,IL10,IL10RA,IL10RB,IL11,IL12RB1,IL12RB2,IL17RA,IL18R1,IL18RAP,IL1B,IL1R1,IL20RB,IL21R,IL2RB,IL2RG,IL4R,IL5RA,IL6R,IL7,INHBA,INHBB,LEPR,LTB,LTBR,MET,OSM,PDGFB,PDGFC,PDGFRA,PDGF…
hsa04151	PI3K-Akt signaling pathway	71	348	1.82e-11	ENSP00000168712,ENSP00000215781,ENSP00000216223,ENSP00000222271,ENSP00000222399,ENSP00000225964,ENSP00000230538,ENSP00000244869,ENSP00000248564,ENSP00000257290,ENSP00000258341,ENSP00000261799,ENSP00000261937,ENSP00000263851,ENSP00000264144,ENSP00000264498,ENSP00000264664,ENSP00000264741,ENSP00000265734,ENSP00000266970,ENSP00000267101,ENSP00000267843,ENSP00000282588,ENSP00000283249,ENSP00000286301…	ANGPT1,AREG,BCL2,CDK2,CDK6,COL1A1,COL1A2,COL4A1,COL4A2,COL6A1,COL6A2,COMP,CREB3L1,CREB3L2,CSF1,CSF1R,EFNA1,EFNA4,EIF4EBP1,ERBB3,EREG,F2R,FASLG,FGF10,FGF2,FGF4,FGF5,FGF7,FLT4,GHR,GNG10,GNG11,GNG12,IGF2,IL2RB,IL2RG,IL4R,IL6R,IL7,ITGA1,ITGA5,ITGA9,ITGB3,ITGB6,JAK3,LAMA4,LAMB1,LAMB2,LAMC1,LAMC2,LAMC3,LPAR1,LPAR5,LPAR6,MET,MYC,NGF,NOS3,NTF3,OSM,PDGFB,PDGFC,PDGFD,PDGFRA,PDGFRB,PGF,PIK3CD,PIK3CG,PIK3R6,…
hsa04514	Cell adhesion molecules (CAMs)	42	139	3.04e-11	ENSP00000011653,ENSP00000064724,ENSP00000085219,ENSP00000229829,ENSP00000261769,ENSP00000264246,ENSP00000264741,ENSP00000264832,ENSP00000280200,ENSP00000296387,ENSP00000305988,ENSP00000310036,ENSP00000319476,ENSP00000324890,ENSP00000331172,ENSP00000332049,ENSP00000339398,ENSP00000344115,ENSP00000347379,ENSP00000349252,ENSP00000352513,ENSP00000356133,ENSP00000357005,ENSP00000358490,ENSP00000358501…	ALCAM,CD2,CD22,CD226,CD28,CD34,CD4,CD40LG,CD58,CD80,CD86,CD8A,CD8B,CD99,CDH1,CDH5,CLDN11,CLDN19,CLDN20,CLDN23,F11R,HLA-C,HLA-DMA,HLA-DMB,HLA-DOA,HLA-DPA1,HLA-DPB1,HLA-DQA1,HLA-E,ICAM1,ICAM2,ICOS,ITGA9,ITGAL,ITGAM,ITGB2,MAG,MPZ,MPZL1,OCLN,PDCD1LG2,PECAM1
hsa04621	NOD-like receptor signaling pathway	43	166	8.71e-10	ENSP00000219596,ENSP00000222553,ENSP00000222823,ENSP00000225831,ENSP00000228928,ENSP00000254691,ENSP00000260402,ENSP00000261623,ENSP00000263341,ENSP00000263464,ENSP00000296026,ENSP00000296435,ENSP00000300589,ENSP00000301945,ENSP00000306185,ENSP00000306512,ENSP00000309767,ENSP00000330696,ENSP00000337383,ENSP00000342278,ENSP00000345672,ENSP00000351273,ENSP00000357113,ENSP00000359488,ENSP00000359490…	ANTXR1,ANTXR2,BCL2,BIRC3,CAMP,CARD16,CARD6,CASP1,CASP4,CASP8,CCL2,CCL5,CTSB,CXCL1,CXCL2,CXCL3,CXCL8,CYBA,GBP1,GBP3,GBP4,GBP5,GSDMD,IFI16,IKBKE,IL1B,MEFV,MYD88,NAIP,NAMPT,NLRC4,NLRP12,NLRP3,NLRP6,NOD1,NOD2,OAS1,OAS2,OAS3,P2RX7,PLCB2,PRKCD,PSTPIP1
hsa04610	Complement and coagulation cascades	28	78	5.71e-09	ENSP00000220809,ENSP00000243611,ENSP00000248076,ENSP00000263413,ENSP00000264870,ENSP00000299367,ENSP00000302079,ENSP00000313967,ENSP00000321326,ENSP00000332139,ENSP00000336829,ENSP00000339328,ENSP00000347197,ENSP00000356016,ENSP00000356399,ENSP00000363770,ENSP00000363773,ENSP00000364709,ENSP00000379191,ENSP00000380948,ENSP00000384957,ENSP00000385035,ENSP00000396688,ENSP00000415941,ENSP00000416561…	BDKRB2,C1QA,C1QB,C1QC,C1R,C1S,C2,C3AR1,C4A,C4B,C4BPB,C5AR1,C6,CD59,CFB,CFD,CFH,CR1,F10,F11,F13A1,F2R,F2RL3,FGG,ITGAM,ITGB2,PLAT,PLAUR
hsa04062	Chemokine signaling pathway	42	181	2.05e-08	ENSP00000225831,ENSP00000225844,ENSP00000226317,ENSP00000226524,ENSP00000246657,ENSP00000248564,ENSP00000259607,ENSP00000260402,ENSP00000286758,ENSP00000289473,ENSP00000292301,ENSP00000292303,ENSP00000295683,ENSP00000296026,ENSP00000296028,ENSP00000296029,ENSP00000305651,ENSP00000306512,ENSP00000308815,ENSP00000312126,ENSP00000312999,ENSP00000319635,ENSP00000332659,ENSP00000351671,ENSP00000354901…	ADCY4,ADCY7,CCL13,CCL18,CCL19,CCL2,CCL20,CCL21,CCL26,CCL3,CCL4,CCL5,CCL8,CCR2,CCR4,CCR5,CCR7,CXCL1,CXCL10,CXCL13,CXCL2,CXCL3,CXCL6,CXCL8,CXCL9,CXCR1,CXCR2,FGR,GNAI2,GNG10,GNG11,GNG12,ITK,JAK3,NCF1,PF4,PF4V1,PIK3CD,PLCB2,PPBP,PRKCD,PTK2B
hsa04630	Jak-STAT signaling pathway	36	160	4.87e-07	ENSP00000215781,ENSP00000216223,ENSP00000227752,ENSP00000257290,ENSP00000261799,ENSP00000262345,ENSP00000263379,ENSP00000263851,ENSP00000264563,ENSP00000290200,ENSP00000290219,ENSP00000328133,ENSP00000330382,ENSP00000330393,ENSP00000338010,ENSP00000355370,ENSP00000357470,ENSP00000361004,ENSP00000362608,ENSP00000363318,ENSP00000363832,ENSP00000366563,ENSP00000377710,ENSP00000379111,ENSP00000381185…	AOX1,BCL2,CISH,CNTF,CSF2RA,CSF2RB,FHL1,GHR,IFNGR2,IL10,IL10RA,IL10RB,IL11,IL12RB1,IL12RB2,IL13RA2,IL20RB,IL21R,IL27RA,IL2RB,IL2RG,IL4R,IL5RA,IL6R,IL7,JAK3,LEPR,MYC,OSM,PDGFB,PDGFRA,PDGFRB,PIK3CD,PIM1,PRLR,PTPN6
hsa04145	Phagosome	32	145	3.46e-06	ENSP00000219150,ENSP00000222271,ENSP00000229829,ENSP00000261623,ENSP00000262101,ENSP00000271450,ENSP00000289473,ENSP00000293379,ENSP00000302569,ENSP00000304236,ENSP00000307513,ENSP00000315477,ENSP00000318916,ENSP00000339398,ENSP00000345344,ENSP00000347714,ENSP00000351497,ENSP00000357981,ENSP00000363976,ENSP00000365402,ENSP00000365817,ENSP00000380334,ENSP00000380948,ENSP00000393566,ENSP00000398890…	ATP6V0E1,C1R,CD14,CD209,CD36,CLEC7A,COMP,CORO1A,CTSL,CTSS,CYBA,FCAR,FCGR2A,FCGR2B,FCGR3B,HLA-C,HLA-DMA,HLA-DMB,HLA-DOA,HLA-DPA1,HLA-DPB1,HLA-DQA1,HLA-E,ITGA5,ITGAM,ITGB2,ITGB3,MARCO,MRC2,MSR1,NCF1,NCF4
hsa04510	Focal adhesion	38	197	4.62e-06	ENSP00000217652,ENSP00000222271,ENSP00000222399,ENSP00000223167,ENSP00000225964,ENSP00000230538,ENSP00000257290,ENSP00000258341,ENSP00000261799,ENSP00000261937,ENSP00000263464,ENSP00000264144,ENSP00000264741,ENSP00000282588,ENSP00000283249,ENSP00000293379,ENSP00000297268,ENSP00000300527,ENSP00000317272,ENSP00000325239,ENSP00000327145,ENSP00000330382,ENSP00000334008,ENSP00000341940,ENSP00000353654…	BCL2,BIRC3,CAV3,COL1A1,COL1A2,COL4A1,COL4A2,COL6A1,COL6A2,COMP,FLNA,FLNB,FLNC,FLT4,ITGA1,ITGA5,ITGA9,ITGB3,ITGB6,LAMA4,LAMB1,LAMB2,LAMC1,LAMC2,LAMC3,MET,MYL10,MYL12A,MYLPF,PARVA,PARVG,PDGFB,PDGFC,PDGFD,PDGFRA,PDGFRB,PGF,PIK3CD
hsa04064	NF-kappa B signaling pathway	24	93	7.94e-06	ENSP00000225844,ENSP00000228918,ENSP00000259607,ENSP00000263341,ENSP00000263464,ENSP00000264832,ENSP00000267953,ENSP00000284818,ENSP00000304236,ENSP00000306512,ENSP00000308815,ENSP00000312455,ENSP00000337825,ENSP00000356438,ENSP00000359663,ENSP00000381185,ENSP00000384570,ENSP00000386380,ENSP00000401399,ENSP00000410481,ENSP00000427279,ENSP00000482259,ENSP00000482457,ENSP00000483570	BCL2,BCL2A1,BIRC3,BTK,CARD10,CCL13,CCL19,CCL21,CCL4,CD14,CD40LG,CFLAR,CXCL2,CXCL8,ICAM1,IL1B,IL1R1,LCK,LTB,LTBR,LY96,MYD88,PLCG2,PTGS2
hsa04512	ECM-receptor interaction	22	81	1.03e-05	ENSP00000222271,ENSP00000222399,ENSP00000225964,ENSP00000230538,ENSP00000258341,ENSP00000264144,ENSP00000264741,ENSP00000282588,ENSP00000283249,ENSP00000293379,ENSP00000297268,ENSP00000300527,ENSP00000353654,ENSP00000354360,ENSP00000355180,ENSP00000363827,ENSP00000364979,ENSP00000383931,ENSP00000388325,ENSP00000398632,ENSP00000399421,ENSP00000452786	CD36,CD44,COL1A1,COL1A2,COL4A1,COL4A2,COL6A1,COL6A2,COMP,GP5,HSPG2,ITGA1,ITGA5,ITGA9,ITGB3,ITGB6,LAMA4,LAMB1,LAMB2,LAMC1,LAMC2,LAMC3
hsa04080	Neuroactive ligand-receptor interaction	45	272	1.29e-05	ENSP00000171757,ENSP00000216336,ENSP00000225538,ENSP00000245457,ENSP00000248076,ENSP00000258400,ENSP00000261007,ENSP00000274306,ENSP00000291294,ENSP00000292513,ENSP00000295589,ENSP00000302079,ENSP00000302811,ENSP00000302846,ENSP00000303424,ENSP00000308361,ENSP00000315011,ENSP00000320376,ENSP00000321326,ENSP00000330393,ENSP00000330696,ENSP00000343782,ENSP00000347197,ENSP00000351805,ENSP00000352561…	ADRA1A,ADRA2B,ADRB3,AVPR2,BDKRB2,C3AR1,C5AR1,CALCR,CALCRL,CCKAR,CHRNA1,CNR2,CTSG,CYSLTR1,EDNRA,EDNRB,F2R,F2RL3,FPR1,FPR2,GABRE,GABRP,GHR,GZMA,HRH2,HTR2B,LEPR,LPAR1,LPAR6,MTNR1A,P2RX1,P2RX7,P2RY10,P2RY13,P2RY14,P2RY6,P2RY8,PRLR,PTAFR,PTGDR,PTGER1,PTGER2,PTGER4,PTGFR,PTGIR
hsa04670	Leukocyte transendothelial migration	26	112	1.29e-05	ENSP00000064724,ENSP00000217652,ENSP00000219070,ENSP00000223167,ENSP00000261623,ENSP00000264832,ENSP00000289473,ENSP00000296387,ENSP00000312999,ENSP00000325239,ENSP00000344115,ENSP00000347379,ENSP00000349252,ENSP00000353408,ENSP00000356133,ENSP00000357005,ENSP00000366563,ENSP00000370588,ENSP00000380334,ENSP00000380638,ENSP00000380948,ENSP00000398655,ENSP00000428780,ENSP00000441691,ENSP00000457421…	CD99,CDH5,CLDN11,CLDN19,CLDN20,CLDN23,CYBA,F11R,GNAI2,ICAM1,ITGAL,ITGAM,ITGB2,ITK,MMP2,MSN,MYL10,MYL12A,MYLPF,NCF1,NCF4,OCLN,PECAM1,PIK3CD,PLCG2,PTK2B
hsa04072	Phospholipase D signaling pathway	29	145	3.96e-05	ENSP00000248901,ENSP00000257290,ENSP00000260402,ENSP00000261799,ENSP00000278888,ENSP00000289902,ENSP00000295683,ENSP00000306512,ENSP00000312126,ENSP00000319635,ENSP00000321326,ENSP00000327875,ENSP00000330382,ENSP00000342793,ENSP00000351805,ENSP00000352121,ENSP00000356436,ENSP00000357097,ENSP00000359793,ENSP00000360761,ENSP00000363553,ENSP00000366563,ENSP00000367691,ENSP00000376865,ENSP00000378187…	ADCY4,ADCY7,AGPAT2,AVPR2,CXCL8,CXCR1,CXCR2,CYTH4,F2R,FCER1A,FCER1G,LPAR1,LPAR5,LPAR6,MS4A2,PDGFB,PDGFC,PDGFD,PDGFRA,PDGFRB,PIK3CD,PIK3CG,PIK3R6,PLA2G4A,PLCB2,PLCG2,PLD1,PTGFR,PTK2B
hsa04810	Regulation of actin cytoskeleton	36	205	3.97e-05	ENSP00000168712,ENSP00000216181,ENSP00000217652,ENSP00000223167,ENSP00000250617,ENSP00000257290,ENSP00000261799,ENSP00000264498,ENSP00000264664,ENSP00000264741,ENSP00000267843,ENSP00000268182,ENSP00000282588,ENSP00000283249,ENSP00000293373,ENSP00000293379,ENSP00000294742,ENSP00000304236,ENSP00000311697,ENSP00000321326,ENSP00000325239,ENSP00000330382,ENSP00000349252,ENSP00000353408,ENSP00000354451…	ARHGEF6,ARPC1B,ARPC5,BDKRB2,CD14,CYFIP1,F2R,FGD3,FGF10,FGF2,FGF4,FGF5,FGF7,GNG12,IQGAP1,IQGAP3,ITGA1,ITGA5,ITGA9,ITGAL,ITGAM,ITGB2,ITGB3,ITGB6,MSN,MYH9,MYL10,MYL12A,MYLPF,NCKAP1L,PDGFB,PDGFC,PDGFD,PDGFRA,PDGFRB,PIK3CD
hsa04611	Platelet activation	26	123	4.89e-05	ENSP00000046794,ENSP00000217652,ENSP00000225538,ENSP00000225964,ENSP00000248076,ENSP00000260402,ENSP00000271450,ENSP00000279227,ENSP00000289902,ENSP00000291294,ENSP00000297268,ENSP00000297494,ENSP00000307259,ENSP00000312126,ENSP00000312999,ENSP00000321326,ENSP00000336829,ENSP00000352121,ENSP00000356436,ENSP00000366563,ENSP00000378187,ENSP00000383931,ENSP00000452786,ENSP00000480157,ENSP00000482457…	ADCY4,ADCY7,BTK,COL1A1,COL1A2,F2R,F2RL3,FCER1G,FCGR2A,FERMT3,FGG,GNAI2,GP5,ITGB3,LCP2,MYL12A,NOS3,P2RX1,P2RY12,PIK3CD,PIK3CG,PIK3R6,PLA2G4A,PLCB2,PLCG2,PTGIR
hsa04668	TNF signaling pathway	24	108	5.19e-05	ENSP00000164227,ENSP00000225831,ENSP00000263341,ENSP00000263464,ENSP00000264832,ENSP00000286186,ENSP00000296026,ENSP00000299855,ENSP00000300589,ENSP00000305651,ENSP00000308208,ENSP00000308351,ENSP00000312455,ENSP00000327513,ENSP00000329140,ENSP00000351273,ENSP00000351671,ENSP00000356438,ENSP00000366563,ENSP00000379110,ENSP00000387211,ENSP00000427279,ENSP00000474412,ENSP00000481956	BCL3,BIRC3,CASP10,CASP8,CCL2,CCL20,CCL5,CFLAR,CREB3L1,CREB3L2,CSF1,CXCL1,CXCL10,CXCL2,CXCL3,ICAM1,IL18R1,IL1B,MLKL,MMP14,MMP3,NOD2,PIK3CD,PTGS2
hsa04659	Th17 cell differentiation	23	102	6.37e-05	ENSP00000011653,ENSP00000216223,ENSP00000229829,ENSP00000263341,ENSP00000263379,ENSP00000290219,ENSP00000337825,ENSP00000338010,ENSP00000339398,ENSP00000354782,ENSP00000357470,ENSP00000363318,ENSP00000363976,ENSP00000370343,ENSP00000379111,ENSP00000386380,ENSP00000389377,ENSP00000391676,ENSP00000393566,ENSP00000398890,ENSP00000408146,ENSP00000431445,ENSP00000470788	CD247,CD3G,CD4,HLA-DMA,HLA-DMB,HLA-DOA,HLA-DPA1,HLA-DPB1,HLA-DQA1,IFNGR2,IL12RB1,IL1B,IL1R1,IL21R,IL27RA,IL2RB,IL2RG,IL4R,IL6R,IRF4,JAK3,LCK,NFATC1
hsa04015	Rap1 signaling pathway	35	203	6.69e-05	ENSP00000046794,ENSP00000168712,ENSP00000248076,ENSP00000257290,ENSP00000260402,ENSP00000261769,ENSP00000261799,ENSP00000261937,ENSP00000264498,ENSP00000264664,ENSP00000267843,ENSP00000286301,ENSP00000311697,ENSP00000312126,ENSP00000312999,ENSP00000317272,ENSP00000321326,ENSP00000327513,ENSP00000327875,ENSP00000330382,ENSP00000349252,ENSP00000357392,ENSP00000358525,ENSP00000363553,ENSP00000366563…	ADCY4,ADCY7,ANGPT1,CDH1,CSF1,CSF1R,EFNA1,EFNA4,F2R,F2RL3,FGF10,FGF2,FGF4,FGF5,FGF7,FLT4,FPR1,GNAI2,ITGAL,ITGAM,ITGB2,ITGB3,LCP2,LPAR1,LPAR5,MET,NGF,PDGFB,PDGFC,PDGFD,PDGFRA,PDGFRB,PGF,PIK3CD,PLCB2
hsa04612	Antigen processing and presentation	18	66	6.69e-05	ENSP00000009530,ENSP00000011653,ENSP00000229829,ENSP00000331172,ENSP00000339398,ENSP00000345344,ENSP00000345672,ENSP00000357981,ENSP00000363976,ENSP00000365402,ENSP00000365817,ENSP00000371333,ENSP00000378199,ENSP00000386559,ENSP00000393566,ENSP00000398890,ENSP00000408146,ENSP00000485010	CD4,CD74,CD8A,CD8B,CIITA,CTSB,CTSL,CTSS,HLA-C,HLA-DMA,HLA-DMB,HLA-DOA,HLA-DPA1,HLA-DPB1,HLA-DQA1,HLA-E,HSPA2,KLRD1
hsa04658	Th1 and Th2 cell differentiation	21	88	6.7e-05	ENSP00000011653,ENSP00000216223,ENSP00000229829,ENSP00000249749,ENSP00000262345,ENSP00000263388,ENSP00000290219,ENSP00000327048,ENSP00000337825,ENSP00000339398,ENSP00000354782,ENSP00000363318,ENSP00000363976,ENSP00000379111,ENSP00000389377,ENSP00000391676,ENSP00000393566,ENSP00000398890,ENSP00000408146,ENSP00000431445,ENSP00000470788	CD247,CD3G,CD4,DLL4,HLA-DMA,HLA-DMB,HLA-DOA,HLA-DPA1,HLA-DPB1,HLA-DQA1,IFNGR2,IL12RB1,IL12RB2,IL2RB,IL2RG,IL4R,JAK3,LCK,MAF,NFATC1,NOTCH3
hsa04650	Natural killer cell mediated cytotoxicity	25	124	0.00012	ENSP00000046794,ENSP00000216341,ENSP00000246551,ENSP00000252229,ENSP00000264832,ENSP00000289902,ENSP00000290219,ENSP00000318822,ENSP00000337825,ENSP00000349252,ENSP00000354782,ENSP00000356694,ENSP00000357012,ENSP00000365402,ENSP00000365817,ENSP00000366563,ENSP00000371333,ENSP00000380638,ENSP00000380948,ENSP00000389377,ENSP00000391592,ENSP00000415283,ENSP00000433642,ENSP00000482457,ENSP00000484431	BID,CD244,CD247,CD48,FASLG,FCER1G,FCGR3B,GZMB,HCST,HLA-C,HLA-E,ICAM1,ICAM2,IFNGR2,ITGAL,ITGB2,KLRD1,LCK,LCP2,MICB,NFATC1,PIK3CD,PLCG2,PTK2B,PTPN6
hsa00350	Tyrosine metabolism	12	36	0.00033	ENSP00000209668,ENSP00000283871,ENSP00000289004,ENSP00000306606,ENSP00000312326,ENSP00000332256,ENSP00000363832,ENSP00000385080,ENSP00000392762,ENSP00000426083,ENSP00000472474,ENSP00000473990	ADH1A,ADH1B,ADH1C,ALDH1A3,ALDH3B1,AOC3,AOX1,DCT,FAH,HGD,HPD,IL4I1
hsa04020	Calcium signaling pathway	30	179	0.00034	ENSP00000225538,ENSP00000243052,ENSP00000257290,ENSP00000258400,ENSP00000260402,ENSP00000261799,ENSP00000262958,ENSP00000267101,ENSP00000292513,ENSP00000295589,ENSP00000297494,ENSP00000312126,ENSP00000315011,ENSP00000321326,ENSP00000330696,ENSP00000343782,ENSP00000350132,ENSP00000353072,ENSP00000359793,ENSP00000362965,ENSP00000365807,ENSP00000366416,ENSP00000366506,ENSP00000369960,ENSP00000378187…	ADCY4,ADCY7,ADRA1A,ADRB3,ATP2A3,BDKRB2,CCKAR,CYSLTR1,EDNRA,EDNRB,ERBB3,F2R,GNA14,GNA15,HRH2,HTR2B,ITPKB,NOS3,P2RX1,P2RX7,PDE1B,PDGFRA,PDGFRB,PLCB2,PLCG2,PLN,PTAFR,PTGER1,PTGFR,PTK2B
hsa04974	Protein digestion and absorption	18	90	0.0014	ENSP00000155840,ENSP00000225964,ENSP00000244728,ENSP00000296046,ENSP00000297268,ENSP00000297848,ENSP00000300527,ENSP00000325146,ENSP00000327368,ENSP00000348385,ENSP00000352527,ENSP00000353654,ENSP00000355180,ENSP00000364000,ENSP00000364140,ENSP00000364979,ENSP00000389326,ENSP00000418525	ACE2,COL10A1,COL12A1,COL14A1,COL15A1,COL1A1,COL1A2,COL21A1,COL27A1,COL4A1,COL4A2,COL5A2,COL6A1,COL6A2,CPA3,KCNK5,KCNQ1,MME
hsa04014	Ras signaling pathway	33	228	0.0015	ENSP00000168712,ENSP00000247992,ENSP00000248564,ENSP00000257290,ENSP00000261799,ENSP00000261937,ENSP00000264498,ENSP00000264664,ENSP00000267843,ENSP00000273371,ENSP00000286301,ENSP00000311697,ENSP00000317272,ENSP00000327513,ENSP00000330382,ENSP00000342793,ENSP00000353344,ENSP00000356436,ENSP00000356694,ENSP00000357392,ENSP00000358525,ENSP00000360021,ENSP00000363411,ENSP00000366563,ENSP00000376436…	ANGPT1,CSF1,CSF1R,EFNA1,EFNA4,ETS1,ETS2,FASLG,FGF10,FGF2,FGF4,FGF5,FGF7,FLT4,GNG10,GNG11,GNG12,IGF2,MET,NGF,NTF3,PDGFB,PDGFC,PDGFD,PDGFRA,PDGFRB,PGF,PIK3CD,PLA1A,PLA2G2C,PLA2G4A,PLCG2,PLD1
hsa04010	MAPK signaling pathway	39	293	0.002	ENSP00000168712,ENSP00000244869,ENSP00000248553,ENSP00000257290,ENSP00000261799,ENSP00000261937,ENSP00000263341,ENSP00000264498,ENSP00000264664,ENSP00000267101,ENSP00000267843,ENSP00000279488,ENSP00000286301,ENSP00000304236,ENSP00000311697,ENSP00000317272,ENSP00000327145,ENSP00000327513,ENSP00000330382,ENSP00000356436,ENSP00000356694,ENSP00000357392,ENSP00000358525,ENSP00000358866,ENSP00000360021…	ANGPT1,AREG,CD14,CSF1,CSF1R,DUSP6,EFNA1,EFNA4,ERBB3,EREG,FASLG,FGF10,FGF2,FGF4,FGF5,FGF7,FLNA,FLNB,FLNC,FLT4,GNG12,HSPA2,HSPB1,IGF2,IL1B,IL1R1,MET,MYC,MYD88,NFATC1,NGF,NTF3,PDGFB,PDGFC,PDGFD,PDGFRA,PDGFRB,PGF,PLA2G4A
hsa04022	cGMP-PKG signaling pathway	25	160	0.0027	ENSP00000260402,ENSP00000274629,ENSP00000282096,ENSP00000297494,ENSP00000312126,ENSP00000312999,ENSP00000315011,ENSP00000329140,ENSP00000334458,ENSP00000343782,ENSP00000347046,ENSP00000347507,ENSP00000350132,ENSP00000352121,ENSP00000353072,ENSP00000361202,ENSP00000366416,ENSP00000369960,ENSP00000378187,ENSP00000389377,ENSP00000412130,ENSP00000450482,ENSP00000480157,ENSP00000480573,ENSP00000481956	ADCY4,ADCY7,ADRA1A,ADRA2B,ADRB3,ATP2A3,BDKRB2,CREB3L1,CREB3L2,EDNRA,EDNRB,GATA4,GNAI2,IRS4,KCNMB1,MRVI1,MYH7,NFATC1,NOS3,PDE3B,PDE5A,PIK3CG,PIK3R6,PLCB2,PLN
hsa05418	Fluid shear stress and atherosclerosis	22	133	0.0029	ENSP00000216117,ENSP00000219070,ENSP00000220809,ENSP00000225831,ENSP00000248071,ENSP00000261623,ENSP00000263341,ENSP00000264832,ENSP00000289473,ENSP00000297494,ENSP00000330382,ENSP00000335620,ENSP00000341940,ENSP00000344115,ENSP00000345344,ENSP00000366563,ENSP00000379512,ENSP00000381185,ENSP00000386380,ENSP00000452786,ENSP00000457421,ENSP00000482639	BCL2,CAV3,CCL2,CDH5,CTSL,CYBA,GSTA1,HMOX1,ICAM1,IL1B,IL1R1,ITGB3,KLF2,MGST1,MGST2,MMP2,NCF1,NOS3,PDGFB,PECAM1,PIK3CD,PLAT
hsa04662	B cell receptor signaling pathway	14	71	0.0061	ENSP00000085219,ENSP00000221972,ENSP00000245620,ENSP00000351497,ENSP00000366563,ENSP00000376544,ENSP00000379980,ENSP00000386187,ENSP00000389377,ENSP00000391592,ENSP00000405338,ENSP00000423602,ENSP00000482457,ENSP00000483570	BTK,CD22,CD72,CD79A,CD79B,DAPP1,FCGR2B,IFITM1,INPP5D,LILRB3,NFATC1,PIK3CD,PLCG2,PTPN6
hsa00380	Tryptophan metabolism	10	40	0.0064	ENSP00000013222,ENSP00000241052,ENSP00000264170,ENSP00000294973,ENSP00000355517,ENSP00000363832,ENSP00000411613,ENSP00000430950,ENSP00000472474,ENSP00000478561	AOC1,AOX1,CAT,CYP1B1,HAAO,IDO1,IL4I1,INMT,KMO,KYNU
hsa04210	Apoptosis	21	135	0.0067	ENSP00000216341,ENSP00000220166,ENSP00000227266,ENSP00000263464,ENSP00000267953,ENSP00000271651,ENSP00000286186,ENSP00000311300,ENSP00000312455,ENSP00000318822,ENSP00000345344,ENSP00000345672,ENSP00000351273,ENSP00000356694,ENSP00000357283,ENSP00000357981,ENSP00000358525,ENSP00000366563,ENSP00000381185,ENSP00000384053,ENSP00000414904	BCL2,BCL2A1,BID,BIRC3,CASP10,CASP8,CFLAR,CSF2RB,CTSB,CTSC,CTSH,CTSK,CTSL,CTSO,CTSS,CTSW,FASLG,GZMB,LMNA,NGF,PIK3CD
hsa04620	Toll-like receptor signaling pathway	17	102	0.0094	ENSP00000263341,ENSP00000264246,ENSP00000271651,ENSP00000284818,ENSP00000304236,ENSP00000305651,ENSP00000306512,ENSP00000332049,ENSP00000349770,ENSP00000351273,ENSP00000354901,ENSP00000366563,ENSP00000401399,ENSP00000464030,ENSP00000474412,ENSP00000477908,ENSP00000482259	CASP8,CCL3,CCL4,CCL5,CD14,CD80,CD86,CTSK,CXCL10,CXCL8,CXCL9,IKBKE,IL1B,IRF5,LY96,MYD88,PIK3CD
hsa04915	Estrogen signaling pathway	20	133	0.0117	ENSP00000167586,ENSP00000219070,ENSP00000230990,ENSP00000254043,ENSP00000260402,ENSP00000297494,ENSP00000312126,ENSP00000312999,ENSP00000325120,ENSP00000329140,ENSP00000355124,ENSP00000366563,ENSP00000373487,ENSP00000378187,ENSP00000378199,ENSP00000378217,ENSP00000381185,ENSP00000405330,ENSP00000444810,ENSP00000481956	ADCY4,ADCY7,BCL2,CREB3L1,CREB3L2,ESR1,FKBP5,GNAI2,HBEGF,HSPA2,KRT14,KRT15,KRT18,KRT19,MMP2,NOS3,PGR,PIK3CD,PLCB2,PRKCD
hsa00340	Histidine metabolism	7	23	0.0119	ENSP00000261208,ENSP00000263080,ENSP00000280097,ENSP00000332256,ENSP00000351682,ENSP00000411613,ENSP00000473990	ALDH1A3,ALDH3B1,AOC1,ASPA,CNDP1,HAL,HNMT
hsa00590	Arachidonic acid metabolism	12	61	0.0119	ENSP00000221307,ENSP00000247992,ENSP00000290354,ENSP00000295256,ENSP00000330442,ENSP00000342385,ENSP00000354677,ENSP00000356436,ENSP00000356438,ENSP00000381340,ENSP00000407375,ENSP00000423822	CBR3,CYP4F3,GGT5,GPX1,GPX7,GPX8,HPGDS,PLA2G2C,PLA2G4A,PLB1,PTGES,PTGS2
hsa01521	EGFR tyrosine kinase inhibitor resistance	14	78	0.0119	ENSP00000257290,ENSP00000261799,ENSP00000264498,ENSP00000267101,ENSP00000301178,ENSP00000317272,ENSP00000330382,ENSP00000340691,ENSP00000357470,ENSP00000366563,ENSP00000376865,ENSP00000381185,ENSP00000422464,ENSP00000482457	AXL,BCL2,EIF4EBP1,ERBB3,FGF2,IL6R,MET,PDGFB,PDGFC,PDGFD,PDGFRA,PDGFRB,PIK3CD,PLCG2
hsa03320	PPAR signaling pathway	13	72	0.0149	ENSP00000233710,ENSP00000256104,ENSP00000276914,ENSP00000297258,ENSP00000300055,ENSP00000301286,ENSP00000301455,ENSP00000309757,ENSP00000358414,ENSP00000371272,ENSP00000389814,ENSP00000399421,ENSP00000422607	ACADL,ACSL1,ADIPOQ,ANGPTL4,CD36,FABP4,FABP5,HMGCS2,LPL,PLIN1,PLIN2,PLIN4,PLIN5
hsa04660	T cell receptor signaling pathway	16	99	0.0149	ENSP00000011653,ENSP00000046794,ENSP00000319476,ENSP00000324890,ENSP00000331172,ENSP00000337825,ENSP00000339186,ENSP00000354782,ENSP00000359663,ENSP00000366563,ENSP00000386559,ENSP00000389377,ENSP00000391592,ENSP00000398655,ENSP00000412237,ENSP00000431445	CD247,CD28,CD3G,CD4,CD40LG,CD8A,CD8B,GRAP2,ICOS,IL10,ITK,LCK,LCP2,NFATC1,PIK3CD,PTPN6
hsa04657	IL-17 signaling pathway	15	92	0.0176	ENSP00000225831,ENSP00000226317,ENSP00000263341,ENSP00000296026,ENSP00000299855,ENSP00000305651,ENSP00000306512,ENSP00000310170,ENSP00000320936,ENSP00000351273,ENSP00000351671,ENSP00000356438,ENSP00000379110,ENSP00000427279,ENSP00000464030	CASP8,CCL2,CCL20,CXCL1,CXCL10,CXCL2,CXCL3,CXCL6,CXCL8,FOSL1,IKBKE,IL17RA,IL1B,MMP3,PTGS2
hsa04750	Inflammatory mediator regulation of TRP channels	15	92	0.0176	ENSP00000245457,ENSP00000258400,ENSP00000260402,ENSP00000263341,ENSP00000302846,ENSP00000312126,ENSP00000329127,ENSP00000356436,ENSP00000358525,ENSP00000366563,ENSP00000378187,ENSP00000378217,ENSP00000386380,ENSP00000450482,ENSP00000482457	ADCY4,ADCY7,BDKRB2,HTR2B,IL1B,IL1R1,NGF,PIK3CD,PLA2G4A,PLCB2,PLCG2,PRKCD,PRKCH,PTGER2,PTGER4
hsa00480	Glutathione metabolism	10	50	0.0212	ENSP00000226299,ENSP00000295256,ENSP00000300060,ENSP00000335620,ENSP00000354677,ENSP00000379512,ENSP00000381340,ENSP00000407375,ENSP00000423822,ENSP00000482639	ANPEP,GGT5,GPX1,GPX7,GPX8,GSTA1,HPGDS,LAP3,MGST1,MGST2
hsa04926	Relaxin signaling pathway	18	130	0.0323	ENSP00000219070,ENSP00000225964,ENSP00000248564,ENSP00000260402,ENSP00000262958,ENSP00000297268,ENSP00000297494,ENSP00000312126,ENSP00000312999,ENSP00000329140,ENSP00000353654,ENSP00000360021,ENSP00000363411,ENSP00000364979,ENSP00000366416,ENSP00000366563,ENSP00000378187,ENSP00000481956	ADCY4,ADCY7,COL1A1,COL1A2,COL4A1,COL4A2,CREB3L1,CREB3L2,EDNRB,GNA15,GNAI2,GNG10,GNG11,GNG12,MMP2,NOS3,PIK3CD,PLCB2
hsa04340	Hedgehog signaling pathway	9	46	0.0331	ENSP00000228682,ENSP00000264956,ENSP00000266991,ENSP00000295731,ENSP00000342144,ENSP00000377934,ENSP00000381185,ENSP00000390436,ENSP00000418663	BCL2,BOC,DHH,EVC,EVC2,GLI1,GLI2,IHH,KIF7
hsa04350	TGF-beta signaling pathway	13	83	0.036	ENSP00000204604,ENSP00000242208,ENSP00000256759,ENSP00000272224,ENSP00000287020,ENSP00000295228,ENSP00000304169,ENSP00000328181,ENSP00000359866,ENSP00000361915,ENSP00000363689,ENSP00000386043,ENSP00000479618	BMP5,BMP8B,CHRD,FST,GDF6,GDF7,ID3,INHBA,INHBB,LTBP1,MYC,NOG,PITX2
hsa04614	Renin-angiotensin system	6	23	0.036	ENSP00000216336,ENSP00000265162,ENSP00000296046,ENSP00000300060,ENSP00000389326,ENSP00000418525	ACE2,ANPEP,CPA3,CTSG,ENPEP,MME
hsa04979	Cholesterol metabolism	9	48	0.0402	ENSP00000200676,ENSP00000233242,ENSP00000243077,ENSP00000299022,ENSP00000301455,ENSP00000309757,ENSP00000363868,ENSP00000399421,ENSP00000451112	ABCA1,ANGPTL4,APOB,CD36,CETP,LIPC,LPL,LRP1,NPC2
hsa04217	Necroptosis	20	155	0.0405	ENSP00000263341,ENSP00000263464,ENSP00000290219,ENSP00000297265,ENSP00000308351,ENSP00000312455,ENSP00000318822,ENSP00000328484,ENSP00000337383,ENSP00000351273,ENSP00000356436,ENSP00000356694,ENSP00000366525,ENSP00000366679,ENSP00000370842,ENSP00000381185,ENSP00000391676,ENSP00000433138,ENSP00000482538,ENSP00000483842	BCL2,BID,BIRC3,CASP1,CASP8,CFLAR,CHMP4C,FASLG,FTL,HIST1H2AB,HIST1H2AH,HIST1H2AJ,HIST1H2AL,IFNGR2,IL1B,IL33,JAK3,MLKL,NLRP3,PLA2G4A
hsa00360	Phenylalanine metabolism	5	17	0.0413	ENSP00000289004,ENSP00000312326,ENSP00000332256,ENSP00000472474,ENSP00000473990	ALDH1A3,ALDH3B1,AOC3,HPD,IL4I1
Macula, Late AMD VS Normal
Pathways Selected by DOWN-regulated genes
#term ID	term description	observed gene count	background gene count	false discovery rate	matching proteins in your network (IDs)	matching proteins in your network (labels)
hsa04080	Neuroactive ligand-receptor interaction	89	272	1.05e-22	ENSP00000019103,ENSP00000176183,ENSP00000218075,ENSP00000218721,ENSP00000225328,ENSP00000226413,ENSP00000231188,ENSP00000234371,ENSP00000234961,ENSP00000258042,ENSP00000259455,ENSP00000262178,ENSP00000265572,ENSP00000272847,ENSP00000274093,ENSP00000274547,ENSP00000276198,ENSP00000276410,ENSP00000281806,ENSP00000282020,ENSP00000282499,ENSP00000287907,ENSP00000289753,ENSP00000289957,ENSP00000293190…	ADCYAP1R1,ADRA1B,AGTR2,CHRM2,CHRM4,CHRM5,CHRNA2,CHRNA6,CHRNB2,CHRNB3,CRHR1,CRHR2,DRD1,DRD2,DRD4,DRD5,GABBR1,GABBR2,GABRA1,GABRA2,GABRA3,GABRA5,GABRB2,GABRB3,GABRD,GABRG1,GABRG2,GABRG3,GABRR1,GABRR2,GABRR3,GCGR,GIPR,GLRA1,GLRA2,GLRA3,GNRHR,GRIA1,GRIA3,GRIA4,GRID2,GRIK1,GRIK2,GRIK4,GRIN1,GRIN2A,GRIN2B,GRIN2C,GRIN3A,GRM1,GRM2,GRM3,GRM4,GRM5,GRM6,GRM7,GRM8,HTR1A,HTR1E,HTR1F,HTR2A,HTR2C,HTR4,HTR5A,HTR…
hsa04724	Glutamatergic synapse	48	112	1.06e-15	ENSP00000221485,ENSP00000221742,ENSP00000229264,ENSP00000231188,ENSP00000234310,ENSP00000248150,ENSP00000248572,ENSP00000261837,ENSP00000262494,ENSP00000263160,ENSP00000263431,ENSP00000278379,ENSP00000282499,ENSP00000286355,ENSP00000290472,ENSP00000293190,ENSP00000293441,ENSP00000294117,ENSP00000295101,ENSP00000297323,ENSP00000306138,ENSP00000310447,ENSP00000316377,ENSP00000316909,ENSP00000344173…	ADCY1,ADCY8,CACNA1A,DLG4,DLGAP1,GLS2,GNAO1,GNB1,GNB3,GNB5,GNG13,GNG3,GNGT1,GNGT2,GRIA1,GRIA3,GRIA4,GRIK1,GRIK2,GRIK4,GRIN1,GRIN2A,GRIN2B,GRIN2C,GRIN3A,GRM1,GRM2,GRM3,GRM4,GRM5,GRM6,GRM7,GRM8,KCNJ3,PLA2G4C,PLA2G4D,PLA2G4E,PPP3R1,PPP3R2,PRKCG,SHANK1,SLC17A6,SLC17A7,SLC17A8,SLC1A2,SLC1A6,SLC38A1,SLC38A3
hsa04727	GABAergic synapse	39	88	3.59e-13	ENSP00000229264,ENSP00000248150,ENSP00000248572,ENSP00000254488,ENSP00000259455,ENSP00000261837,ENSP00000262494,ENSP00000263431,ENSP00000274547,ENSP00000286355,ENSP00000287766,ENSP00000294117,ENSP00000295452,ENSP00000297323,ENSP00000308725,ENSP00000310447,ENSP00000335592,ENSP00000350928,ENSP00000353362,ENSP00000355192,ENSP00000359337,ENSP00000360423,ENSP00000365441,ENSP00000366233,ENSP00000367848…	ABAT,ADCY1,ADCY8,CACNA1A,CACNA1B,CACNA1F,CACNA1S,GABBR1,GABBR2,GABRA1,GABRA2,GABRA3,GABRA5,GABRB2,GABRB3,GABRD,GABRG1,GABRG2,GABRG3,GABRR1,GABRR2,GABRR3,GAD1,GLS2,GNAO1,GNB1,GNB3,GNB5,GNG13,GNG3,GNGT1,GNGT2,KCNJ6,NSF,PRKCG,SLC38A1,SLC38A3,SLC6A1,SLC6A11
hsa04744	Phototransduction	21	26	1.23e-10	ENSP00000218006,ENSP00000226193,ENSP00000230361,ENSP00000232461,ENSP00000248572,ENSP00000251102,ENSP00000251337,ENSP00000254854,ENSP00000255266,ENSP00000261047,ENSP00000261892,ENSP00000262406,ENSP00000264952,ENSP00000296271,ENSP00000328412,ENSP00000334876,ENSP00000377784,ENSP00000384264,ENSP00000386444,ENSP00000420295,ENSP00000481878	CNGA1,CNGB1,GNAT1,GNAT2,GNB1,GNGT1,GRK1,GRK7,GUCA1A,GUCA1B,GUCA1C,GUCY2D,GUCY2F,PDE6A,PDE6B,PDE6G,RCVRN,RGS9,RHO,SAG,SLC24A1
hsa04726	Serotonergic synapse	36	112	3.34e-09	ENSP00000229264,ENSP00000248150,ENSP00000248572,ENSP00000250018,ENSP00000261837,ENSP00000262494,ENSP00000263431,ENSP00000274547,ENSP00000276198,ENSP00000287907,ENSP00000289753,ENSP00000290472,ENSP00000294117,ENSP00000295101,ENSP00000307766,ENSP00000308725,ENSP00000315167,ENSP00000316244,ENSP00000322924,ENSP00000329093,ENSP00000333496,ENSP00000353362,ENSP00000353820,ENSP00000353915,ENSP00000355192…	ALOX12B,CACNA1A,CACNA1B,CACNA1F,CACNA1S,CYP2D6,DDC,GABRB2,GABRB3,GNAO1,GNB1,GNB3,GNB5,GNG13,GNG3,GNGT1,GNGT2,HTR1A,HTR1E,HTR1F,HTR2A,HTR2C,HTR4,HTR5A,HTR6,KCND2,KCNJ3,KCNJ6,KCNJ9,KCNN2,PLA2G4C,PLA2G4D,PLA2G4E,PRKCG,TPH1,TPH2
hsa04024	cAMP signaling pathway	48	195	6.31e-09	ENSP00000221496,ENSP00000251102,ENSP00000251287,ENSP00000259455,ENSP00000261917,ENSP00000262178,ENSP00000263519,ENSP00000282356,ENSP00000282499,ENSP00000286355,ENSP00000289753,ENSP00000293190,ENSP00000293897,ENSP00000297323,ENSP00000304283,ENSP00000306129,ENSP00000307766,ENSP00000316244,ENSP00000322924,ENSP00000324270,ENSP00000335074,ENSP00000349003,ENSP00000353414,ENSP00000353915,ENSP00000354859…	ADCY1,ADCY8,ADCYAP1R1,AMH,ATP1A3,ATP1A4,ATP2B2,ATP2B3,BDNF,CACNA1F,CACNA1S,CAMK2A,CAMK2B,CAMK4,CHRM2,CNGA1,CNGA3,CNGA4,CNGB1,DRD1,DRD2,DRD5,GABBR1,GABBR2,GHRL,GIPR,GRIA1,GRIA3,GRIA4,GRIN1,GRIN2A,GRIN2B,GRIN2C,GRIN3A,HCN2,HCN4,HTR1A,HTR1E,HTR1F,HTR4,HTR6,NPY,OXTR,PTGER3,RAC3,RYR2,SSTR5,VIPR2
hsa04723	Retrograde endocannabinoid signaling	40	148	1.86e-08	ENSP00000221485,ENSP00000229264,ENSP00000248150,ENSP00000248572,ENSP00000261837,ENSP00000262494,ENSP00000263160,ENSP00000263431,ENSP00000274547,ENSP00000282499,ENSP00000286355,ENSP00000294117,ENSP00000295101,ENSP00000295452,ENSP00000297323,ENSP00000306138,ENSP00000308725,ENSP00000316909,ENSP00000335592,ENSP00000353362,ENSP00000354896,ENSP00000355192,ENSP00000357067,ENSP00000359337,ENSP00000360423…	ADCY1,ADCY8,CACNA1A,CACNA1B,CACNA1F,CACNA1S,GABRA1,GABRA2,GABRA3,GABRA5,GABRB2,GABRB3,GABRD,GABRG1,GABRG2,GABRG3,GABRR1,GABRR2,GABRR3,GNAO1,GNB1,GNB3,GNB5,GNG13,GNG3,GNGT1,GNGT2,GRIA1,GRIA3,GRIA4,GRM1,GRM5,KCNJ3,KCNJ6,KCNJ9,PRKCG,RIMS1,SLC17A6,SLC17A7,SLC17A8
hsa04020	Calcium signaling pathway	43	179	8.28e-08	ENSP00000225328,ENSP00000234310,ENSP00000236877,ENSP00000260386,ENSP00000263431,ENSP00000263519,ENSP00000276198,ENSP00000282356,ENSP00000286355,ENSP00000287907,ENSP00000289753,ENSP00000293190,ENSP00000297323,ENSP00000303325,ENSP00000306129,ENSP00000306138,ENSP00000306662,ENSP00000324270,ENSP00000349003,ENSP00000352011,ENSP00000353362,ENSP00000353414,ENSP00000353915,ENSP00000354896,ENSP00000355192…	ADCY1,ADCY8,ADRA1B,ATP2B2,ATP2B3,CACNA1A,CACNA1B,CACNA1F,CACNA1G,CACNA1I,CACNA1S,CAMK2A,CAMK2B,CAMK4,CHRM2,CHRM5,DRD1,DRD5,GRIN1,GRIN2A,GRIN2C,GRM1,GRM5,HTR2A,HTR2C,HTR4,HTR5A,HTR6,ITPKA,OXTR,P2RX5,P2RX6,PLCD4,PPP3R1,PPP3R2,PRKCG,PTGER3,RYR2,SLC8A1,SLC8A2,SLC8A3,TACR3,TRHR
hsa04713	Circadian entrainment	28	93	8.28e-07	ENSP00000229264,ENSP00000248150,ENSP00000248572,ENSP00000261837,ENSP00000262494,ENSP00000263431,ENSP00000282249,ENSP00000282499,ENSP00000286355,ENSP00000293190,ENSP00000294117,ENSP00000295101,ENSP00000297323,ENSP00000352011,ENSP00000355533,ENSP00000357067,ENSP00000360608,ENSP00000379098,ENSP00000379818,ENSP00000381412,ENSP00000385019,ENSP00000426022,ENSP00000428994,ENSP00000477437,ENSP00000477455…	ADCY1,ADCY8,ADCYAP1R1,CACNA1G,CACNA1I,CAMK2A,CAMK2B,GNAO1,GNB1,GNB3,GNB5,GNG13,GNG3,GNGT1,GNGT2,GRIA1,GRIA3,GRIA4,GRIN1,GRIN2A,GRIN2B,GRIN2C,GUCY1A2,KCNJ3,KCNJ6,KCNJ9,PRKCG,RYR2
hsa04721	Synaptic vesicle cycle	22	61	1.69e-06	ENSP00000215095,ENSP00000221485,ENSP00000222256,ENSP00000260323,ENSP00000261205,ENSP00000263160,ENSP00000285393,ENSP00000299721,ENSP00000302194,ENSP00000305613,ENSP00000314214,ENSP00000316909,ENSP00000338562,ENSP00000352544,ENSP00000353362,ENSP00000356705,ENSP00000360423,ENSP00000362014,ENSP00000362399,ENSP00000381293,ENSP00000428417,ENSP00000429562	ATP6V0D2,ATP6V1G2,CACNA1A,CACNA1B,CPLX1,CPLX2,CPLX4,DNM1,DNM3,NSF,RAB3A,RIMS1,SLC17A6,SLC17A7,SLC17A8,STX1B,STX3,STXBP1,SYT1,UNC13A,UNC13C,VAMP2
hsa04725	Cholinergic synapse	30	111	1.74e-06	ENSP00000229264,ENSP00000248150,ENSP00000248572,ENSP00000261837,ENSP00000262494,ENSP00000263431,ENSP00000264047,ENSP00000276410,ENSP00000282356,ENSP00000286355,ENSP00000294117,ENSP00000295101,ENSP00000297323,ENSP00000303211,ENSP00000306497,ENSP00000353362,ENSP00000355192,ENSP00000357461,ENSP00000360423,ENSP00000365441,ENSP00000372750,ENSP00000373648,ENSP00000375756,ENSP00000379098,ENSP00000381412…	ACHE,ADCY1,ADCY8,CACNA1A,CACNA1B,CACNA1F,CACNA1S,CAMK2A,CAMK2B,CAMK4,CHRM2,CHRM4,CHRM5,CHRNA6,CHRNB2,GNAO1,GNB1,GNB3,GNB5,GNG13,GNG3,GNGT1,GNGT2,KCNJ14,KCNJ3,KCNJ4,KCNJ6,KCNQ3,PRKCG,SLC5A7
hsa04728	Dopaminergic synapse	32	128	2.78e-06	ENSP00000176183,ENSP00000229264,ENSP00000248150,ENSP00000248572,ENSP00000261837,ENSP00000262494,ENSP00000263431,ENSP00000282499,ENSP00000294117,ENSP00000295101,ENSP00000303540,ENSP00000306129,ENSP00000335083,ENSP00000353362,ENSP00000354859,ENSP00000357067,ENSP00000360423,ENSP00000370571,ENSP00000377353,ENSP00000377936,ENSP00000379098,ENSP00000379818,ENSP00000381412,ENSP00000393379,ENSP00000403644…	CACNA1A,CACNA1B,CAMK2A,CAMK2B,DDC,DRD1,DRD2,DRD4,DRD5,GNAO1,GNB1,GNB3,GNB5,GNG13,GNG3,GNGT1,GNGT2,GRIA1,GRIA3,GRIA4,GRIN2A,GRIN2B,KCNJ3,KCNJ6,KCNJ9,KIF5A,KIF5C,PPP2R2B,PPP2R2C,PRKCG,SCN1A,TH
hsa04921	Oxytocin signaling pathway	31	149	0.00011	ENSP00000005284,ENSP00000234310,ENSP00000262138,ENSP00000262494,ENSP00000263431,ENSP00000270458,ENSP00000282249,ENSP00000282356,ENSP00000286355,ENSP00000290472,ENSP00000295101,ENSP00000297323,ENSP00000300105,ENSP00000306497,ENSP00000324270,ENSP00000355192,ENSP00000355533,ENSP00000357067,ENSP00000360290,ENSP00000363939,ENSP00000365441,ENSP00000372169,ENSP00000375647,ENSP00000375756,ENSP00000377840…	ADCY1,ADCY8,CACNA1F,CACNA1S,CACNA2D4,CACNB1,CACNG2,CACNG3,CACNG4,CACNG5,CACNG7,CACNG8,CAMK2A,CAMK2B,CAMK4,GNAO1,GUCY1A2,KCNJ14,KCNJ3,KCNJ4,KCNJ6,KCNJ9,OXTR,PLA2G4C,PLA2G4D,PLA2G4E,PPP3R1,PPP3R2,PRKAA2,PRKCG,RYR2
hsa04911	Insulin secretion	21	84	0.00033	ENSP00000222256,ENSP00000223366,ENSP00000246553,ENSP00000262231,ENSP00000263431,ENSP00000286355,ENSP00000297323,ENSP00000303960,ENSP00000314214,ENSP00000334319,ENSP00000345708,ENSP00000355192,ENSP00000355533,ENSP00000357060,ENSP00000365441,ENSP00000379098,ENSP00000381412,ENSP00000427120,ENSP00000444688,ENSP00000476519,ENSP00000483721	ABCC8,ADCY1,ADCY8,ADCYAP1R1,ATP1A3,ATP1A4,CACNA1F,CACNA1S,CAMK2A,CAMK2B,FFAR1,GCK,KCNJ11,KCNN1,KCNN2,PCLO,PRKCG,RAB3A,RIMS2,RYR2,VAMP2
hsa04720	Long-term potentiation	16	64	0.0024	ENSP00000234310,ENSP00000257905,ENSP00000263431,ENSP00000282356,ENSP00000286355,ENSP00000293190,ENSP00000297323,ENSP00000306138,ENSP00000354896,ENSP00000360608,ENSP00000363939,ENSP00000379098,ENSP00000379818,ENSP00000381412,ENSP00000428994,ENSP00000477455	ADCY1,ADCY8,CAMK2A,CAMK2B,CAMK4,GRIA1,GRIN1,GRIN2A,GRIN2B,GRIN2C,GRM1,GRM5,PPP1R1A,PPP3R1,PPP3R2,PRKCG
hsa04974	Protein digestion and absorption	16	90	0.0421	ENSP00000023064,ENSP00000236877,ENSP00000260649,ENSP00000264828,ENSP00000265379,ENSP00000303153,ENSP00000305302,ENSP00000332371,ENSP00000349790,ENSP00000354280,ENSP00000357060,ENSP00000361834,ENSP00000369889,ENSP00000370669,ENSP00000384763,ENSP00000444688	ATP1A3,ATP1A4,COL22A1,COL2A1,COL5A3,COL6A5,COL7A1,COL9A1,COL9A2,PRSS3,SLC3A1,SLC6A19,SLC7A9,SLC8A1,SLC8A2,SLC8A3

## Sheet: Periphery, Late VS Normal
Peripheral Retina, Late AMD VS Normal
Pathways Selected by UP-regulated genes
#term ID	term description	observed gene count	background gene count	false discovery rate	matching proteins in your network (IDs)	matching proteins in your network (labels)
hsa04151	PI3K-Akt signaling pathway	31	348	1.6e-07	ENSP00000222399,ENSP00000225964,ENSP00000226284,ENSP00000230538,ENSP00000232564,ENSP00000258341,ENSP00000260010,ENSP00000261799,ENSP00000261937,ENSP00000264664,ENSP00000274276,ENSP00000282588,ENSP00000291906,ENSP00000295550,ENSP00000300527,ENSP00000304895,ENSP00000321326,ENSP00000327513,ENSP00000352121,ENSP00000355751,ENSP00000363089,ENSP00000363411,ENSP00000363553,ENSP00000366563,ENSP00000407685…	ANGPT1,BDNF,COL1A1,COL6A2,COL6A3,CSF1,F2R,FGF10,FLT4,GHR,GNB4,GNG10,IBSP,IRS1,ITGA1,ITGB3,LAMA4,LAMB1,LAMC1,LPAR1,MYC,OSMR,PDGFRB,PIK3CD,PIK3CG,PKN3,PRLR,THBS2,TLR2,TLR4,TNXB
hsa04512	ECM-receptor interaction	12	81	0.00012	ENSP00000222399,ENSP00000225964,ENSP00000226284,ENSP00000230538,ENSP00000258341,ENSP00000282588,ENSP00000295550,ENSP00000300527,ENSP00000355751,ENSP00000399421,ENSP00000407685,ENSP00000452786	CD36,COL1A1,COL6A2,COL6A3,IBSP,ITGA1,ITGB3,LAMA4,LAMB1,LAMC1,THBS2,TNXB
hsa04060	Cytokine-cytokine receptor interaction	20	263	0.00043	ENSP00000204615,ENSP00000221132,ENSP00000241261,ENSP00000261799,ENSP00000261937,ENSP00000263341,ENSP00000270800,ENSP00000272928,ENSP00000274276,ENSP00000292301,ENSP00000296140,ENSP00000296861,ENSP00000297350,ENSP00000319635,ENSP00000327513,ENSP00000363157,ENSP00000363680,ENSP00000482259,ENSP00000482954,ENSP00000483403	ACKR3,CCL4,CCR1,CCR2,CSF1,CXCR2,EDA,FLT4,GHR,IL1B,IL22RA1,OSMR,PDGFRB,PRLR,THPO,TNFRSF10A,TNFRSF11B,TNFRSF21,TNFSF10,TNFSF15
hsa04610	Complement and coagulation cascades	10	78	0.0014	ENSP00000220809,ENSP00000299367,ENSP00000313967,ENSP00000321326,ENSP00000322061,ENSP00000332139,ENSP00000356771,ENSP00000363770,ENSP00000363773,ENSP00000385035	C1QA,C1QB,C1QC,C1S,C2,C7,CFD,F2R,F5,PLAT
hsa04611	Platelet activation	12	123	0.0023	ENSP00000046794,ENSP00000225964,ENSP00000260600,ENSP00000264399,ENSP00000271450,ENSP00000289902,ENSP00000307259,ENSP00000321326,ENSP00000352121,ENSP00000356436,ENSP00000366563,ENSP00000452786	ADCY3,COL1A1,F2R,FCER1G,FCGR2A,ITGB3,LCP2,P2RY12,PIK3CD,PIK3CG,PLA2G4A,PRKG2
hsa04510	Focal adhesion	15	197	0.0034	ENSP00000222399,ENSP00000223167,ENSP00000225964,ENSP00000226284,ENSP00000230538,ENSP00000258341,ENSP00000261799,ENSP00000261937,ENSP00000282588,ENSP00000295550,ENSP00000300527,ENSP00000355751,ENSP00000366563,ENSP00000407685,ENSP00000452786	COL1A1,COL6A2,COL6A3,FLT4,IBSP,ITGA1,ITGB3,LAMA4,LAMB1,LAMC1,MYL10,PDGFRB,PIK3CD,THBS2,TNXB
hsa04620	Toll-like receptor signaling pathway	10	102	0.005	ENSP00000260010,ENSP00000263341,ENSP00000284818,ENSP00000312082,ENSP00000354932,ENSP00000363089,ENSP00000366563,ENSP00000440643,ENSP00000464030,ENSP00000482259	CCL4,IKBKE,IL1B,LY96,PIK3CD,TLR1,TLR2,TLR4,TLR5,TLR8
hsa04080	Neuroactive ligand-receptor interaction	17	272	0.006	ENSP00000258400,ENSP00000302846,ENSP00000305372,ENSP00000308361,ENSP00000315011,ENSP00000321326,ENSP00000321999,ENSP00000330696,ENSP00000341821,ENSP00000358963,ENSP00000359353,ENSP00000363553,ENSP00000380247,ENSP00000386972,ENSP00000423917,ENSP00000482954,ENSP00000483403	ADRB2,CALCRL,EDNRA,F2R,FPR3,GABRE,GHR,HRH1,HTR1B,HTR2B,LPAR1,NPY5R,P2RX7,P2RY14,PRLR,PTGER4,PTH1R
hsa04621	NOD-like receptor signaling pathway	12	166	0.0114	ENSP00000263341,ENSP00000330696,ENSP00000331288,ENSP00000357113,ENSP00000359497,ENSP00000359504,ENSP00000359512,ENSP00000363089,ENSP00000364858,ENSP00000385090,ENSP00000462521,ENSP00000464030	CARD16,GBP1,GBP2,GBP3,IFI16,IKBKE,IL1B,NLRC4,P2RX7,TLR4,TMEM173,TXNIP
hsa00590	Arachidonic acid metabolism	7	61	0.0122	ENSP00000244043,ENSP00000290354,ENSP00000295256,ENSP00000342385,ENSP00000356436,ENSP00000381340,ENSP00000423822	CBR3,GGT5,GPX8,HPGDS,PLA2G4A,PTGES,PTGIS
hsa04015	Rap1 signaling pathway	13	203	0.0172	ENSP00000046794,ENSP00000260600,ENSP00000261799,ENSP00000261937,ENSP00000264664,ENSP00000321326,ENSP00000327513,ENSP00000349252,ENSP00000363553,ENSP00000366563,ENSP00000428340,ENSP00000452786,ENSP00000462099	ADCY3,ANGPT1,CSF1,F2R,FGF10,FLT4,ITGAL,ITGB3,LCP2,LPAR1,PDGFRB,PIK3CD,RASSF5
hsa04974	Protein digestion and absorption	8	90	0.0199	ENSP00000225964,ENSP00000295550,ENSP00000297848,ENSP00000300527,ENSP00000325146,ENSP00000364140,ENSP00000381949,ENSP00000418525	COL12A1,COL13A1,COL14A1,COL15A1,COL1A1,COL6A2,COL6A3,MME
hsa04725	Cholinergic synapse	8	111	0.0495	ENSP00000232564,ENSP00000260600,ENSP00000295101,ENSP00000345055,ENSP00000352121,ENSP00000363411,ENSP00000366563,ENSP00000373648	ADCY3,GNB4,GNG10,KCNJ3,KCNQ3,KCNQ5,PIK3CD,PIK3CG
Pathways Selected by DOWN-regulated genes
