# Supplementary material for: Implication of specific retinal cell-type involvement and gene expression changes in AMD progression using integrative analysis of single-cell and bulk RNA-seq profiling
Source: Sci Rep. 2021 Aug 2;11:15612. doi: 10.1038/s41598-021-95122-3 (PMC8329233; doi:10.1038/s41598-021-95122-3)
Supplement: Supplementary file 12 — Supplementary Information 12. [file 41598_2021_95122_MOESM12_ESM.xlsx]

## Sheet: EyeGEx_periphery
celltype	test	pval	tstat	meandef	adjp
Cone	2 vs 1	0.228694	1.20707	0.00386781	0.599904
Rod	2 vs 1	0.293044	1.05366	0.0163091	0.599904
Horizontal	2 vs 1	0.452414	-0.752659	-0.00170281	0.684216
Endothelium	2 vs 1	0.315379	1.00887	4.67416e-05	0.599904
Pericytes	2 vs 1	0.318699	-1	-1.49892e-06	0.599904
Bipolar	2 vs 1	0.132889	-1.50747	-0.00997721	0.531557
Muller	2 vs 1	0.950362	0.0623227	0.000473401	0.972854
Microglia	2 vs 1	0.884473	0.14544	4.3352e-05	0.963856
Amacrine	2 vs 1	0.183301	1.33538	0.00536909	0.599904
Ganglion	2 vs 1	0.415201	-0.816188	-0.00828076	0.684216
Astrocytes	2 vs 1	0.0232748	-2.28278	-0.00614721	0.347929
Cone	3 vs 1	0.874189	-0.158533	-0.000626457	0.963856
Rod	3 vs 1	0.105705	1.62466	0.0270307	0.483224
Horizontal	3 vs 1	0.513201	0.654954	0.00157768	0.684267
Endothelium	3 vs 1	0.903615	0.121245	7.37085e-06	0.963856
Pericytes	3 vs 1	0.302289	-1.03635	-9.73809e-06	0.599904
Bipolar	3 vs 1	0.286281	-1.06901	-0.00761887	0.599904
Muller	3 vs 1	0.25287	-1.14648	-0.00986605	0.599904
Microglia	3 vs 1	0.972854	0.0340699	9.3261e-06	0.972854
Amacrine	3 vs 1	0.47946	0.708434	0.00316239	0.684216
Ganglion	3 vs 1	0.451079	-0.755018	-0.00892161	0.684216
Astrocytes	3 vs 1	0.0930162	-1.68719	-0.00474475	0.483224
Cone	4 vs 1	0.602646	0.521821	0.00204523	0.771386
Rod	4 vs 1	0.0423949	2.05616	0.0467639	0.347929
Horizontal	4 vs 1	0.406878	0.831791	0.00210396	0.684216
Endothelium	4 vs 1	0.315379	1.00887	4.67416e-05	0.599904
Pericytes	4 vs 1	NA	NA	0	NA
Bipolar	4 vs 1	0.72049	-0.358783	-0.00322251	0.886757
Muller	4 vs 1	0.0434911	-2.04457	-0.0242693	0.347929
Microglia	4 vs 1	0.101744	-1.65841	-0.0012521	0.483224
Amacrine	4 vs 1	0.49178	0.689248	0.00341554	0.684216
Ganglion	4 vs 1	0.802273	-0.251053	-0.00372829	0.950842
Astrocytes	4 vs 1	0.000134897	-4.01652	-0.0219031	0.00431671
NAs in P value are due to the missing data in cell type proportion estimation.

## Sheet: UAB_macula
celltype	test	pval	tstat	meandef	adjp
Cone	Early vs Control	0.43243	0.836093	0.0071402	0.493386
Rod	Early vs Control	0.493386	0.773933	0.111081	0.493386
Horizontal	Early vs Control	NA	NA	0	NA
Endothelium	Early vs Control	0.456987	-0.851034	-0.00560311	0.493386
Pericytes	Early vs Control	NA	NA	0	NA
Bipolar	Early vs Control	NA	NA	0	NA
Muller	Early vs Control	0.482084	-0.79054	-0.0672331	0.493386
Microglia	Early vs Control	0.391002	-1	-2.17509e-06	0.493386
Amacrine	Early vs Control	NA	NA	0	NA
Ganglion	Early vs Control	NA	NA	0	NA
Astrocytes	Early vs Control	0.451994	-0.856567	-0.045383	0.493386
Cone	Advanced vs Control	0.00978668	4.05401	0.0218873	0.0318067
Rod	Advanced vs Control	2.02414e-07	39.2473	0.784995	2.63138e-06
Horizontal	Advanced vs Control	NA	NA	0	NA
Endothelium	Advanced vs Control	0.00235917	-20.5382	-0.588482	0.0102231
Pericytes	Advanced vs Control	0.42265	-1	-7.62123e-05	0.493386
Bipolar	Advanced vs Control	NA	NA	0	NA
Muller	Advanced vs Control	0.000410243	8.31863	0.154139	0.00266658
Microglia	Advanced vs Control	0.0983291	-2.94886	-0.128566	0.213046
Amacrine	Advanced vs Control	NA	NA	0	NA
Ganglion	Advanced vs Control	NA	NA	0	NA
Astrocytes	Advanced vs Control	0.0610588	-3.75635	-0.243898	0.158753
NAs in P value are due to the missing data in cell type proportion estimation.

## Sheet: UAB_periphery
celltype	test	pval	tstat	meandef	adjp
Cone	Early vs Control	0.966943	-0.0425762	-0.00017413	0.966943
Rod	Early vs Control	0.180534	1.52213	0.0526278	0.613579
Horizontal	Early vs Control	0.826919	0.226675	0.000937954	0.890529
Endothelium	Early vs Control	0.350617	1	0.000338042	0.613579
Pericytes	Early vs Control	NA	NA	0	NA
Bipolar	Early vs Control	NA	NA	0	NA
Muller	Early vs Control	0.0757075	-2.14477	-0.0466727	0.578607
Microglia	Early vs Control	0.349976	0.980646	0.000929355	0.613579
Amacrine	Early vs Control	NA	NA	0	NA
Ganglion	Early vs Control	NA	NA	0	NA
Astrocytes	Early vs Control	0.537435	-0.675032	-0.00798632	0.75241
Cone	Advanced vs Control	0.776722	-0.311308	-0.0023188	0.890529
Rod	Advanced vs Control	0.292225	1.37259	0.117418	0.613579
Horizontal	Advanced vs Control	0.29428	1.11917	0.00316883	0.613579
Endothelium	Advanced vs Control	0.53671	-0.723757	-0.000996128	0.75241
Pericytes	Advanced vs Control	NA	NA	0	NA
Bipolar	Advanced vs Control	NA	NA	0	NA
Muller	Advanced vs Control	0.705922	-0.431076	-0.0289094	0.890529
Microglia	Advanced vs Control	0.274189	-1.41631	-0.0040255	0.613579
Amacrine	Advanced vs Control	NA	NA	0	NA
Ganglion	Advanced vs Control	NA	NA	0	NA
Astrocytes	Advanced vs Control	0.0826582	-3.1411	-0.0843372	0.578607
NAs in P value are due to the missing data in cell type proportion estimation.
