# Supplementary material for: Implication of specific retinal cell-type involvement and gene expression changes in AMD progression using integrative analysis of single-cell and bulk RNA-seq profiling
Source: Sci Rep. 2021 Aug 2;11:15612. doi: 10.1038/s41598-021-95122-3 (PMC8329233; doi:10.1038/s41598-021-95122-3)
Supplement: Supplementary file 15 — Supplementary Information 15. [file 41598_2021_95122_MOESM15_ESM.xlsx]

## Sheet: Astrocytes_up
gene

## Sheet: Astrocytes_down
gene

## Sheet: Endothelium_up
gene

## Sheet: Endothelium_down
gene

## Sheet: Microglia_up
gene

## Sheet: Microglia_down
gene

## Sheet: Pericytes_up
gene

## Sheet: Pericytes_down
gene
