# Supplementary material for: Implication of specific retinal cell-type involvement and gene expression changes in AMD progression using integrative analysis of single-cell and bulk RNA-seq profiling
Source: Sci Rep. 2021 Aug 2;11:15612. doi: 10.1038/s41598-021-95122-3 (PMC8329233; doi:10.1038/s41598-021-95122-3)
Supplement: Supplementary file 17 — Supplementary Information 17. [file 41598_2021_95122_MOESM17_ESM.xlsx]

## Sheet: Amacrine_up
gene

## Sheet: Amacrine_down
gene

## Sheet: Bipolar_up
gene

## Sheet: Bipolar_down
gene

## Sheet: Cone_up
gene

## Sheet: Cone_down
gene

## Sheet: Endothelium_up
gene

## Sheet: Endothelium_down
gene

## Sheet: Horizontal_up
gene

## Sheet: Horizontal_down
gene

[truncated: 8 more sheets: Microglia_up, Microglia_down, Muller_up, Muller_down, Pericytes_up, Pericytes_down, Rod_up, Rod_down]
